# Supplementary material for: Impact of Environmental and Anthropogenic Factors on Mandrill (Mandrillus sphinx) Occupancy and Habitat Use in Monte Alén National Park, Equatorial Guinea
Source: Am J Primatol. 2026 Feb 17;88(2):e70125. doi: 10.1002/ajp.70125 (PMC12910328; doi:10.1002/ajp.70125)
Supplement: Supplementary file 2 — Research Data. [file AJP-88-e70125-s001.xlsx]

## Sheet: DH_r 1 año
Stations	day01_day09	day10_day18	day19_day27	day28_day36	day37_day45
B10_Dry_1A_2022	NA	NA	NA	NA	NA
B11_Dry_1A_2022	0	1	0	0	0
C10_Dry_1A_2022	0	0	0	0	0
C11_Dry_1A_2022	0	0	0	1	0
E7_Dry_1A_2022	NA	1	NA	NA	NA
E8_Dry_1A_2022	0	0	0	0	1
E10_Dry_1A_2022	0	0	0	0	0
E11_Dry_1A_2022	0	1	0	0	0
F7_Dry_1A_2022	0	0	0	0	0
F8_Dry_1A_2022	0	0	0	0	0
F10_Dry_1A_2022	0	0	0	0	0
F11_Dry_1A_2022	0	0	0	0	0
H4_Dry_1A_2022	NA	NA	NA	0	0
H5_Dry_1A_2022	NA	NA	NA	0	0
H7_Dry_1A_2022	0	0	0	0	0
H11_Dry_1A_2022	NA	NA	NA	NA	NA
I4_Dry_1A_2022	0	0	0	0	0
I5_Dry_1A_2022	0	0	0	0	0
I8_Dry_1A_2022	0	0	0	0	0
I12_Dry_1A_2022	0	0	1	0	0
K1_Dry_1A_2022	0	0	1	0	0
K5_Dry_1A_2022	0	0	0	0	0
L5_Dry_1A_2022	0	0	0	0	0
N3_Dry_1A_2022	0	0	0	0	0
N4_Dry_1A_2022	1	0	0	0	0
O3_Dry_1A_2022	0	0	0	0	0
B10_Dry_1B_2022	0	1	0	0	0
B11_Dry_1B_2022	0	0	1	1	1
C10_Dry_1B_2022	0	0	0	0	0
C11_Dry_1B_2022	0	0	0	0	0
E7_Dry_1B_2022	NA	NA	NA	NA	NA
E8_Dry_1B_2022	0	0	0	0	0
E10_Dry_1B_2022	0	0	0	0	0
E11_Dry_1B_2022	0	0	0	0	0
F7_Dry_1B_2022	0	1	0	0	0
F8_Dry_1B_2022	0	0	0	0	0
F10_Dry_1B_2022	0	0	0	0	0
F11_Dry_1B_2022	0	NA	NA	NA	0
H4_Dry_1B_2022	0	0	0	0	0
H5_Dry_1B_2022	0	0	NA	NA	NA
H7_Dry_1B_2022	0	0	0	0	0
H11_Dry_1B_2022	NA	NA	NA	NA	0
I4_Dry_1B_2022	0	0	0	0	0
I5_Dry_1B_2022	0	0	0	0	0
I8_Dry_1B_2022	0	0	0	0	0
I12_Dry_1B_2022	0	0	0	0	0
K1_Dry_1B_2022	0	0	1	0	0
K5_Dry_1B_2022	0	0	0	0	0
L5_Dry_1B_2022	0	0	0	1	1
N3_Dry_1B_2022	0	0	0	0	0
N4_Dry_1B_2022	0	0	0	0	0
O3_Dry_1B_2022	NA	0	0	0	0
B10_Rain_2A_2022	0	1	0	0	0
B11_Rain_2A_2022	0	0	0	0	0
C10_Rain_2A_2022	0	0	0	0	0
C11_Rain_2A_2022	1	0	0	0	0
E8_Rain_2A_2022	0	0	0	0	0
E10_Rain_2A_2022	0	0	0	0	0
E11_Rain_2A_2022	0	0	0	0	0
F7_Rain_2A_2022	1	1	1	0	1
F8_Rain_2A_2022	0	1	0	0	0
F10_Rain_2A_2022	0	0	0	0	0
F11_Rain_2A_2022	0	0	1	0	0
H4_Rain_2A_2022	0	0	0	0	0
H5_Rain_2A_2022	NA	NA	NA	NA	NA
H7_Rain_2A_2022	0	0	0	0	0
H8_Rain_2A_2022	NA	NA	0	0	1
H10_Rain_2A_2022	1	0	0	1	0
H11_Rain_2A_2022	0	0	0	0	0
I4_Rain_2A_2022	0	0	0	0	0
I5_Rain_2A_2022	0	0	0	0	0
I7_Rain_2A_2022	NA	NA	0	0	0
I8_Rain_2A_2022	0	0	0	0	0
I10_Rain_2A_2022	0	0	0	0	0
I12_Rain_2A_2022	0	0	0	0	0
K1_Rain_2A_2022	0	0	0	1	0
K2_Rain_2A_2022	NA	0	0	0	0
K5_Rain_2A_2022	0	0	0	0	0
L1_Rain_2A_2022	NA	0	1	0	0
L2_Rain_2A_2022	NA	0	0	0	0
L5_Rain_2A_2022	0	0	0	0	0
N3_Rain_2A_2022	1	1	0	1	0
N4_Rain_2A_2022	0	0	0	0	0
O3_Rain_2A_2022	0	0	0	0	0
B10_Rain_2B_2022	0	1	0	0	0
B11_Rain_2B_2022	1	0	0	0	0
C10_Rain_2B_2022	0	0	0	0	0
C11_Rain_2B_2022	0	1	0	0	0
E8_Rain_2B_2022	0	0	0	0	0
E10_Rain_2B_2022	0	0	0	0	0
E11_Rain_2B_2022	NA	NA	NA	NA	NA
F7_Rain_2B_2022	1	0	0	0	0
F8_Rain_2B_2022	0	0	0	0	0
F10_Rain_2B_2022	0	0	0	0	0
F11_Rain_2B_2022	1	1	0	0	0
H4_Rain_2B_2022	0	0	0	0	0
H5_Rain_2B_2022	0	0	0	0	0
H7_Rain_2B_2022	0	0	0	0	0
H8_Rain_2B_2022	0	0	0	0	0
H10_Rain_2B_2022	1	1	0	0	0
H11_Rain_2B_2022	0	1	0	0	0
I4_Rain_2B_2022	0	NA	NA	NA	NA
I5_Rain_2B_2022	0	NA	NA	NA	NA
I7_Rain_2B_2022	0	0	0	0	0
I8_Rain_2B_2022	0	0	0	0	0
I10_Rain_2B_2022	0	0	1	0	0
I12_Rain_2B_2022	0	0	0	0	0
K1_Rain_2B_2022	0	0	0	0	0
K2_Rain_2B_2022	0	1	1	0	0
K5_Rain_2B_2022	0	0	0	0	0
L1_Rain_2B_2022	0	0	0	1	0
L2_Rain_2B_2022	0	0	0	0	0
L5_Rain_2B_2022	0	0	0	0	0
N3_Rain_2B_2022	0	0	0	0	0
N4_Rain_2B_2022	0	0	0	0	1
O3_Rain_2B_2022	0	0	0	0	0
B10_Dry_3A_2023	0	0	0	0	0
B11_Dry_3A_2023	0	0	0	0	0
C10_Dry_3A_2023	0	NA	NA	NA	NA
C11_Dry_3A_2023	0	0	0	0	0
D10_Dry_3A_2023	NA	0	0	0	0
E7_Dry_3A_2023	0	0	0	0	0
E8_Dry_3A_2023	0	0	0	0	0
E10_Dry_3A_2023	0	0	0	0	0
E11_Dry_3A_2023	NA	0	0	0	0
F7_Dry_3A_2023	0	0	0	0	1
F8_Dry_3A_2023	0	0	0	0	0
F10_Dry_3A_2023	0	0	0	0	0
F11_Dry_3A_2023	0	0	0	0	0
G11_Dry_3A_2023	NA	0	0	1	1
H4_Dry_3A_2023	0	0	0	0	0
H5_Dry_3A_2023	0	0	0	0	0
H7_Dry_3A_2023	0	0	0	0	0
H8_Dry_3A_2023	0	0	0	0	0
H10_Dry_3A_2023	1	0	1	0	0
H11_Dry_3A_2023	0	0	0	0	0
I7_Dry_3A_2023	0	0	0	0	0
I8_Dry_3A_2023	0	0	0	0	0
I10_Dry_3A_2023	0	0	0	0	0
I12_Dry_3A_2023	0	0	0	0	0
K1_Dry_3A_2023	0	0	0	0	0
K2_Dry_3A_2023	0	0	0	0	0
K5_Dry_3A_2023	0	0	NA	NA	NA
L1_Dry_3A_2023	0	0	0	0	0
L2_Dry_3A_2023	0	0	0	0	0
L5_Dry_3A_2023	1	0	0	0	0
N3_Dry_3A_2023	0	1	0	0	0
N4_Dry_3A_2023	0	0	0	0	0
O3_Dry_3A_2023	0	0	0	0	0
B10_Dry_3B_2023	0	0	0	1	0
B11_Dry_3B_2023	0	0	0	0	0
C10_Dry_3B_2023	0	0	0	0	0
C11_Dry_3B_2023	0	0	0	0	0
D10_Dry_3B_2023	0	0	0	0	0
E7_Dry_3B_2023	1	0	0	0	0
E8_Dry_3B_2023	0	0	0	0	0
E10_Dry_3B_2023	0	0	0	0	0
E11_Dry_3B_2023	0	0	0	0	0
F7_Dry_3B_2023	0	0	0	1	0
F8_Dry_3B_2023	0	0	0	0	1
F10_Dry_3B_2023	0	0	0	0	0
F11_Dry_3B_2023	0	1	0	0	0
G11_Dry_3B_2023	1	1	1	0	0
H4_Dry_3B_2023	0	0	0	0	0
H5_Dry_3B_2023	0	NA	NA	NA	NA
H7_Dry_3B_2023	0	0	0	0	0
H8_Dry_3B_2023	0	0	0	0	0
H10_Dry_3B_2023	0	0	0	0	0
H11_Dry_3B_2023	0	0	0	0	0
I7_Dry_3B_2023	0	0	0	0	0
I8_Dry_3B_2023	0	0	0	0	NA
I10_Dry_3B_2023	0	0	0	0	0
I12_Dry_3B_2023	0	0	0	0	0
K1_Dry_3B_2023	0	0	0	0	0
K2_Dry_3B_2023	0	0	NA	NA	NA
K5_Dry_3B_2023	NA	0	0	0	0
L1_Dry_3B_2023	0	0	0	0	0
L2_Dry_3B_2023	0	0	0	0	0
L5_Dry_3B_2023	0	0	0	0	0
N3_Dry_3B_2023	0	0	0	0	0
N4_Dry_3B_2023	0	0	0	0	0
O3_Dry_3B_2023	0	0	0	0	0
B10_Rain_4A_2023	0	0	0	1	0
B11_Rain_4A_2023	0	0	0	0	0
C10_Rain_4A_2023	0	0	0	0	0
C11_Rain_4A_2023	0	0	0	0	0
D10_Rain_4A_2023	0	0	0	0	0
E7_Rain_4A_2023	1	0	0	0	0
E8_Rain_4A_2023	0	0	1	0	0
E10_Rain_4A_2023	0	0	0	0	0
E11_Rain_4A_2023	0	0	0	0	0
F7_Rain_4A_2023	0	0	0	0	0
F8_Rain_4A_2023	0	0	0	0	0
F10_Rain_4A_2023	0	0	1	0	0
F11_Rain_4A_2023	0	0	0	0	0
G11_Rain_4A_2023	0	0	0	0	0
H4_Rain_4A_2023	0	0	NA	NA	NA
H7_Rain_4A_2023	0	0	0	0	0
H8_Rain_4A_2023	0	0	0	0	0
H10_Rain_4A_2023	0	0	0	0	1
H11_Rain_4A_2023	0	0	0	0	0
I7_Rain_4A_2023	0	0	0	0	0
I10_Rain_4A_2023	0	0	0	0	0
I12_Rain_4A_2023	0	0	0	0	0
K1_Rain_4A_2023	0	0	0	0	0
K5_Rain_4A_2023	0	0	0	0	0
L1_Rain_4A_2023	0	0	0	0	0
L2_Rain_4A_2023	0	0	0	NA	NA
L5_Rain_4A_2023	0	0	0	0	0
N3_Rain_4A_2023	0	0	NA	NA	NA
N4_Rain_4A_2023	0	0	0	0	0
O3_Rain_4A_2023	0	0	0	0	0
B10_Rain_4B_2023	0	0	0	0	0
B11_Rain_4B_2023	0	0	0	0	0
C10_Rain_4B_2023	0	0	0	0	0
C11_Rain_4B_2023	0	0	1	1	1
D10_Rain_4B_2023	0	0	0	0	0
E7_Rain_4B_2023	0	0	0	0	0
E8_Rain_4B_2023	0	0	0	0	0
E10_Rain_4B_2023	0	0	1	0	0
E11_Rain_4B_2023	0	0	0	0	NA
F7_Rain_4B_2023	0	0	0	0	0
F8_Rain_4B_2023	0	0	0	0	0
F10_Rain_4B_2023	1	0	1	0	1
F11_Rain_4B_2023	0	0	0	0	0
G11_Rain_4B_2023	0	0	0	0	NA
H4_Rain_4B_2023	NA	NA	NA	NA	NA
H7_Rain_4B_2023	0	0	0	0	0
H8_Rain_4B_2023	1	0	0	0	0
H10_Rain_4B_2023	0	1	0	0	0
H11_Rain_4B_2023	0	1	0	0	0
I7_Rain_4B_2023	0	0	0	0	0
I10_Rain_4B_2023	0	0	0	0	0
I12_Rain_4B_2023	0	0	0	0	0
K1_Rain_4B_2023	0	0	0	0	0
K5_Rain_4B_2023	0	0	1	0	0
L1_Rain_4B_2023	NA	NA	NA	NA	NA
L2_Rain_4B_2023	NA	NA	NA	NA	NA
L5_Rain_4B_2023	0	0	0	0	0
N3_Rain_4B_2023	NA	NA	NA	NA	NA
N4_Rain_4B_2023	0	1	0	0	1
O3_Rain_4B_2023	0	0	0	0	0

## Sheet: Effort2
Stations	day01_day09	day10_day18	day19_day27	day28_day36	day37_day45
B10_Dry_1A_2022	NA	NA	NA	NA	NA
B11_Dry_1A_2022	0.222811	0.222811	0.222811	0.222811	0.222811
C10_Dry_1A_2022	0.222811	0.222811	0.222811	0.222811	0.222811
C11_Dry_1A_2022	0.222811	0.222811	0.222811	0.222811	0.222811
E7_Dry_1A_2022	NA	-6.379	NA	NA	NA
E8_Dry_1A_2022	-1.42764	0.222811	0.222811	0.222811	0.222811
E10_Dry_1A_2022	0.222811	0.222811	0.222811	0.222811	0.222811
E11_Dry_1A_2022	0.222811	0.222811	0.222811	0.222811	0.222811
F7_Dry_1A_2022	0.222811	0.222811	0.222811	0.222811	0.222811
F8_Dry_1A_2022	0.222811	0.222811	0.222811	0.222811	0.222811
F10_Dry_1A_2022	0.222811	0.222811	0.222811	0.222811	0.222811
F11_Dry_1A_2022	0.222811	0.222811	0.222811	0.222811	0.222811
H4_Dry_1A_2022	NA	NA	NA	-3.0781	0.222811
H5_Dry_1A_2022	NA	NA	NA	-4.72855	0.222811
H7_Dry_1A_2022	0.222811	0.222811	0.222811	0.222811	0.222811
H11_Dry_1A_2022	NA	NA	NA	NA	NA
I4_Dry_1A_2022	0.222811	0.222811	0.222811	0.222811	0.222811
I5_Dry_1A_2022	0.222811	0.222811	0.222811	0.222811	0.222811
I8_Dry_1A_2022	0.222811	0.222811	0.222811	0.222811	0.222811
I12_Dry_1A_2022	0.222811	0.222811	0.222811	0.222811	0.222811
K1_Dry_1A_2022	0.222811	0.222811	0.222811	0.222811	0.222811
K5_Dry_1A_2022	0.222811	0.222811	0.222811	0.222811	0.222811
L5_Dry_1A_2022	0.222811	0.222811	0.222811	0.222811	0.222811
N3_Dry_1A_2022	0.222811	0.222811	0.222811	0.222811	0.222811
N4_Dry_1A_2022	0.222811	0.222811	0.222811	0.222811	0.222811
O3_Dry_1A_2022	0.222811	0.222811	0.222811	0.222811	-1.42764
B10_Dry_1B_2022	-6.379	0.222811	0.222811	0.222811	0.222811
B11_Dry_1B_2022	0.222811	0.222811	0.222811	0.222811	0.222811
C10_Dry_1B_2022	0.222811	0.222811	0.222811	0.222811	0.222811
C11_Dry_1B_2022	0.222811	0.222811	0.222811	0.222811	0.222811
E7_Dry_1B_2022	NA	NA	NA	NA	NA
E8_Dry_1B_2022	0.222811	0.222811	0.222811	0.222811	0.222811
E10_Dry_1B_2022	0.222811	0.222811	0.222811	0.222811	0.222811
E11_Dry_1B_2022	0.222811	0.222811	0.222811	0.222811	0.222811
F7_Dry_1B_2022	0.222811	0.222811	0.222811	0.222811	0.222811
F8_Dry_1B_2022	0.222811	0.222811	0.222811	0.222811	0.222811
F10_Dry_1B_2022	0.222811	0.222811	0.222811	0.222811	0.222811
F11_Dry_1B_2022	-2.25287	NA	NA	NA	-3.90332
H4_Dry_1B_2022	0.222811	0.222811	0.222811	0.222811	0.222811
H5_Dry_1B_2022	0.222811	-6.379	NA	NA	NA
H7_Dry_1B_2022	0.222811	0.222811	0.222811	0.222811	0.222811
H11_Dry_1B_2022	NA	NA	NA	NA	-3.0781
I4_Dry_1B_2022	0.222811	0.222811	0.222811	0.222811	0.222811
I5_Dry_1B_2022	0.222811	0.222811	0.222811	0.222811	0.222811
I8_Dry_1B_2022	0.222811	0.222811	0.222811	0.222811	0.222811
I12_Dry_1B_2022	0.222811	0.222811	0.222811	0.222811	0.222811
K1_Dry_1B_2022	0.222811	0.222811	0.222811	-1.42764	0.222811
K5_Dry_1B_2022	0.222811	0.222811	0.222811	0.222811	0.222811
L5_Dry_1B_2022	0.222811	0.222811	0.222811	0.222811	0.222811
N3_Dry_1B_2022	0.222811	0.222811	0.222811	0.222811	0.222811
N4_Dry_1B_2022	0.222811	0.222811	0.222811	0.222811	0.222811
O3_Dry_1B_2022	NA	-4.72855	0.222811	0.222811	0.222811
B10_Rain_2A_2022	0.147043	0.147043	0.147043	0.147043	0.147043
B11_Rain_2A_2022	0.147043	0.147043	0.147043	0.147043	0.147043
C10_Rain_2A_2022	0.147043	0.147043	0.147043	0.147043	0.147043
C11_Rain_2A_2022	0.147043	0.147043	0.147043	0.147043	0.147043
E8_Rain_2A_2022	0.147043	0.147043	0.147043	0.147043	0.147043
E10_Rain_2A_2022	0.147043	0.147043	0.147043	0.147043	0.147043
E11_Rain_2A_2022	0.147043	0.147043	0.147043	0.147043	0.147043
F7_Rain_2A_2022	0.147043	0.147043	0.147043	0.147043	0.147043
F8_Rain_2A_2022	0.147043	0.147043	0.147043	0.147043	0.147043
F10_Rain_2A_2022	0.147043	0.147043	0.147043	0.147043	0.147043
F11_Rain_2A_2022	0.147043	0.147043	0.147043	0.147043	0.147043
H4_Rain_2A_2022	0.147043	0.147043	0.147043	0.147043	0.147043
H5_Rain_2A_2022	NA	NA	NA	NA	NA
H7_Rain_2A_2022	0.147043	0.147043	0.147043	0.147043	0.147043
H8_Rain_2A_2022	NA	NA	-3.86323	0.147043	0.147043
H10_Rain_2A_2022	0.147043	0.147043	0.147043	0.147043	0.147043
H11_Rain_2A_2022	0.147043	0.147043	0.147043	0.147043	0.147043
I4_Rain_2A_2022	0.147043	0.147043	0.147043	0.147043	0.147043
I5_Rain_2A_2022	0.147043	0.147043	0.147043	0.147043	0.147043
I7_Rain_2A_2022	NA	NA	-5.19999	0.147043	0.147043
I8_Rain_2A_2022	0.147043	0.147043	0.147043	0.147043	0.147043
I10_Rain_2A_2022	0.147043	0.147043	0.147043	0.147043	0.147043
I12_Rain_2A_2022	0.147043	0.147043	0.147043	0.147043	0.147043
K1_Rain_2A_2022	0.147043	0.147043	0.147043	0.147043	0.147043
K2_Rain_2A_2022	NA	-1.18971	0.147043	0.147043	0.147043
K5_Rain_2A_2022	0.147043	0.147043	0.147043	0.147043	0.147043
L1_Rain_2A_2022	NA	-2.52647	0.147043	0.147043	0.147043
L2_Rain_2A_2022	NA	0.147043	0.147043	0.147043	0.147043
L5_Rain_2A_2022	0.147043	0.147043	0.147043	0.147043	0.147043
N3_Rain_2A_2022	0.147043	0.147043	0.147043	0.147043	0.147043
N4_Rain_2A_2022	0.147043	0.147043	0.147043	0.147043	0.147043
O3_Rain_2A_2022	0.147043	0.147043	0.147043	0.147043	0.147043
B10_Rain_2B_2022	0.147043	0.147043	0.147043	0.147043	0.147043
B11_Rain_2B_2022	0.147043	0.147043	0.147043	0.147043	0.147043
C10_Rain_2B_2022	0.147043	0.147043	0.147043	0.147043	0.147043
C11_Rain_2B_2022	0.147043	0.147043	0.147043	0.147043	-7.8735
E8_Rain_2B_2022	0.147043	0.147043	0.147043	0.147043	0.147043
E10_Rain_2B_2022	0.147043	0.147043	0.147043	0.147043	0.147043
E11_Rain_2B_2022	NA	NA	NA	NA	NA
F7_Rain_2B_2022	0.147043	0.147043	0.147043	0.147043	0.147043
F8_Rain_2B_2022	0.147043	0.147043	0.147043	0.147043	0.147043
F10_Rain_2B_2022	0.147043	0.147043	0.147043	0.147043	0.147043
F11_Rain_2B_2022	0.147043	0.147043	0.147043	0.147043	0.147043
H4_Rain_2B_2022	0.147043	0.147043	0.147043	0.147043	0.147043
H5_Rain_2B_2022	-9.21026	0.147043	0.147043	0.147043	0.147043
H7_Rain_2B_2022	0.147043	0.147043	0.147043	0.147043	0.147043
H8_Rain_2B_2022	0.147043	0.147043	0.147043	0.147043	0.147043
H10_Rain_2B_2022	0.147043	0.147043	0.147043	0.147043	0.147043
H11_Rain_2B_2022	0.147043	0.147043	0.147043	0.147043	0.147043
I4_Rain_2B_2022	-2.52647	NA	NA	NA	NA
I5_Rain_2B_2022	0.147043	NA	NA	NA	NA
I7_Rain_2B_2022	0.147043	0.147043	0.147043	0.147043	0.147043
I8_Rain_2B_2022	0.147043	0.147043	0.147043	0.147043	0.147043
I10_Rain_2B_2022	0.147043	0.147043	0.147043	0.147043	0.147043
I12_Rain_2B_2022	0.147043	0.147043	0.147043	0.147043	0.147043
K1_Rain_2B_2022	0.147043	0.147043	0.147043	0.147043	0.147043
K2_Rain_2B_2022	0.147043	0.147043	0.147043	0.147043	0.147043
K5_Rain_2B_2022	0.147043	0.147043	0.147043	0.147043	0.147043
L1_Rain_2B_2022	0.147043	0.147043	0.147043	0.147043	0.147043
L2_Rain_2B_2022	0.147043	0.147043	0.147043	0.147043	0.147043
L5_Rain_2B_2022	0.147043	0.147043	0.147043	0.147043	0.147043
N3_Rain_2B_2022	0.147043	0.147043	0.147043	0.147043	0.147043
N4_Rain_2B_2022	0.147043	0.147043	0.147043	0.147043	0.147043
O3_Rain_2B_2022	0.147043	0.147043	0.147043	0.147043	0.147043
B10_Dry_3A_2023	0.179396	0.179396	0.179396	0.179396	0.179396
B11_Dry_3A_2023	0.179396	0.179396	0.179396	0.179396	0.179396
C10_Dry_3A_2023	-6.54794	NA	NA	NA	NA
C11_Dry_3A_2023	-2.06305	0.179396	0.179396	0.179396	0.179396
D10_Dry_3A_2023	NA	-4.30549	0.179396	0.179396	0.179396
E7_Dry_3A_2023	-6.54794	0.179396	0.179396	0.179396	0.179396
E8_Dry_3A_2023	0.179396	0.179396	0.179396	0.179396	0.179396
E10_Dry_3A_2023	0.179396	0.179396	0.179396	0.179396	0.179396
E11_Dry_3A_2023	NA	-4.30549	0.179396	0.179396	0.179396
F7_Dry_3A_2023	0.179396	0.179396	0.179396	0.179396	0.179396
F8_Dry_3A_2023	0.179396	0.179396	0.179396	0.179396	0.179396
F10_Dry_3A_2023	0.179396	0.179396	0.179396	0.179396	0.179396
F11_Dry_3A_2023	0.179396	0.179396	0.179396	0.179396	0.179396
G11_Dry_3A_2023	NA	-5.42672	0.179396	0.179396	0.179396
H4_Dry_3A_2023	0.179396	0.179396	0.179396	0.179396	0.179396
H5_Dry_3A_2023	0.179396	0.179396	0.179396	0.179396	0.179396
H7_Dry_3A_2023	0.179396	0.179396	0.179396	0.179396	0.179396
H8_Dry_3A_2023	0.179396	0.179396	0.179396	0.179396	0.179396
H10_Dry_3A_2023	0.179396	0.179396	0.179396	0.179396	0.179396
H11_Dry_3A_2023	0.179396	0.179396	0.179396	0.179396	0.179396
I7_Dry_3A_2023	0.179396	0.179396	0.179396	0.179396	0.179396
I8_Dry_3A_2023	0.179396	0.179396	0.179396	0.179396	0.179396
I10_Dry_3A_2023	0.179396	0.179396	0.179396	0.179396	0.179396
I12_Dry_3A_2023	0.179396	0.179396	0.179396	0.179396	0.179396
K1_Dry_3A_2023	0.179396	0.179396	0.179396	0.179396	0.179396
K2_Dry_3A_2023	0.179396	0.179396	0.179396	0.179396	0.179396
K5_Dry_3A_2023	0.179396	-0.941827	NA	NA	NA
L1_Dry_3A_2023	0.179396	0.179396	0.179396	0.179396	0.179396
L2_Dry_3A_2023	0.179396	0.179396	0.179396	0.179396	0.179396
L5_Dry_3A_2023	0.179396	0.179396	0.179396	0.179396	0.179396
N3_Dry_3A_2023	0.179396	0.179396	0.179396	0.179396	0.179396
N4_Dry_3A_2023	0.179396	0.179396	0.179396	0.179396	0.179396
O3_Dry_3A_2023	0.179396	0.179396	0.179396	0.179396	0.179396
B10_Dry_3B_2023	0.179396	0.179396	0.179396	0.179396	0.179396
B11_Dry_3B_2023	0.179396	0.179396	0.179396	0.179396	0.179396
C10_Dry_3B_2023	-6.54794	0.179396	0.179396	0.179396	0.179396
C11_Dry_3B_2023	0.179396	0.179396	0.179396	0.179396	0.179396
D10_Dry_3B_2023	0.179396	0.179396	0.179396	0.179396	0.179396
E7_Dry_3B_2023	0.179396	0.179396	0.179396	0.179396	0.179396
E8_Dry_3B_2023	0.179396	0.179396	0.179396	0.179396	0.179396
E10_Dry_3B_2023	0.179396	0.179396	0.179396	0.179396	0.179396
E11_Dry_3B_2023	0.179396	0.179396	0.179396	0.179396	0.179396
F7_Dry_3B_2023	0.179396	0.179396	0.179396	0.179396	0.179396
F8_Dry_3B_2023	0.179396	0.179396	0.179396	0.179396	0.179396
F10_Dry_3B_2023	0.179396	0.179396	0.179396	0.179396	0.179396
F11_Dry_3B_2023	0.179396	0.179396	0.179396	0.179396	0.179396
G11_Dry_3B_2023	0.179396	0.179396	0.179396	0.179396	0.179396
H4_Dry_3B_2023	0.179396	0.179396	0.179396	0.179396	0.179396
H5_Dry_3B_2023	0.179396	NA	NA	NA	NA
H7_Dry_3B_2023	0.179396	0.179396	0.179396	0.179396	0.179396
H8_Dry_3B_2023	0.179396	0.179396	0.179396	0.179396	0.179396
H10_Dry_3B_2023	0.179396	0.179396	0.179396	0.179396	0.179396
H11_Dry_3B_2023	0.179396	0.179396	0.179396	0.179396	0.179396
I7_Dry_3B_2023	0.179396	0.179396	0.179396	0.179396	0.179396
I8_Dry_3B_2023	0.179396	0.179396	0.179396	-8.79038	NA
I10_Dry_3B_2023	0.179396	0.179396	0.179396	0.179396	0.179396
I12_Dry_3B_2023	0.179396	0.179396	0.179396	0.179396	0.179396
K1_Dry_3B_2023	0.179396	0.179396	0.179396	0.179396	0.179396
K2_Dry_3B_2023	0.179396	-4.30549	NA	NA	NA
K5_Dry_3B_2023	NA	-2.06305	0.179396	0.179396	0.179396
L1_Dry_3B_2023	0.179396	0.179396	0.179396	0.179396	0.179396
L2_Dry_3B_2023	0.179396	0.179396	0.179396	0.179396	0.179396
L5_Dry_3B_2023	0.179396	0.179396	0.179396	0.179396	0.179396
N3_Dry_3B_2023	0.179396	0.179396	0.179396	0.179396	0.179396
N4_Dry_3B_2023	0.179396	0.179396	0.179396	0.179396	0.179396
O3_Dry_3B_2023	0.179396	0.179396	0.179396	0.179396	0.179396
B10_Rain_4A_2023	0.175625	0.175625	0.175625	0.175625	0.175625
B11_Rain_4A_2023	0.175625	0.175625	0.175625	0.175625	0.175625
C10_Rain_4A_2023	0.175625	0.175625	0.175625	0.175625	0.175625
C11_Rain_4A_2023	0.175625	0.175625	0.175625	0.175625	0.175625
D10_Rain_4A_2023	0.175625	0.175625	0.175625	0.175625	0.175625
E7_Rain_4A_2023	0.175625	0.175625	0.175625	0.175625	0.175625
E8_Rain_4A_2023	0.175625	0.175625	0.175625	0.175625	0.175625
E10_Rain_4A_2023	0.175625	0.175625	0.175625	0.175625	0.175625
E11_Rain_4A_2023	0.175625	0.175625	0.175625	0.175625	0.175625
F7_Rain_4A_2023	0.175625	0.175625	0.175625	0.175625	0.175625
F8_Rain_4A_2023	0.175625	0.175625	0.175625	0.175625	0.175625
F10_Rain_4A_2023	0.175625	0.175625	0.175625	0.175625	0.175625
F11_Rain_4A_2023	0.175625	0.175625	0.175625	0.175625	0.175625
G11_Rain_4A_2023	0.175625	0.175625	0.175625	0.175625	0.175625
H4_Rain_4A_2023	0.175625	-0.622672	NA	NA	NA
H7_Rain_4A_2023	0.175625	0.175625	0.175625	0.175625	0.175625
H8_Rain_4A_2023	0.175625	0.175625	0.175625	0.175625	0.175625
H10_Rain_4A_2023	0.175625	0.175625	0.175625	0.175625	0.175625
H11_Rain_4A_2023	0.175625	0.175625	0.175625	0.175625	0.175625
I7_Rain_4A_2023	0.175625	0.175625	0.175625	0.175625	0.175625
I10_Rain_4A_2023	0.175625	0.175625	0.175625	0.175625	0.175625
I12_Rain_4A_2023	0.175625	0.175625	0.175625	0.175625	0.175625
K1_Rain_4A_2023	0.175625	0.175625	0.175625	0.175625	0.175625
K5_Rain_4A_2023	0.175625	0.175625	0.175625	0.175625	0.175625
L1_Rain_4A_2023	0.175625	0.175625	0.175625	0.175625	-5.41246
L2_Rain_4A_2023	0.175625	0.175625	-1.42097	NA	NA
L5_Rain_4A_2023	0.175625	0.175625	0.175625	0.175625	0.175625
N3_Rain_4A_2023	0.175625	-0.622672	NA	NA	NA
N4_Rain_4A_2023	0.175625	0.175625	0.175625	0.175625	0.175625
O3_Rain_4A_2023	0.175625	0.175625	0.175625	0.175625	0.175625
B10_Rain_4B_2023	0.175625	0.175625	0.175625	0.175625	-4.61416
B11_Rain_4B_2023	0.175625	0.175625	0.175625	0.175625	-4.61416
C10_Rain_4B_2023	0.175625	0.175625	0.175625	0.175625	0.175625
C11_Rain_4B_2023	0.175625	0.175625	0.175625	0.175625	0.175625
D10_Rain_4B_2023	0.175625	0.175625	0.175625	0.175625	0.175625
E7_Rain_4B_2023	0.175625	0.175625	0.175625	0.175625	-6.21075
E8_Rain_4B_2023	0.175625	0.175625	0.175625	0.175625	0.175625
E10_Rain_4B_2023	0.175625	0.175625	0.175625	0.175625	0.175625
E11_Rain_4B_2023	0.175625	0.175625	0.175625	-1.42097	NA
F7_Rain_4B_2023	0.175625	0.175625	0.175625	0.175625	0.175625
F8_Rain_4B_2023	0.175625	0.175625	0.175625	0.175625	0.175625
F10_Rain_4B_2023	0.175625	0.175625	0.175625	0.175625	0.175625
F11_Rain_4B_2023	0.175625	0.175625	0.175625	0.175625	0.175625
G11_Rain_4B_2023	0.175625	0.175625	0.175625	-0.622672	NA
H4_Rain_4B_2023	NA	NA	NA	NA	NA
H7_Rain_4B_2023	0.175625	0.175625	0.175625	0.175625	0.175625
H8_Rain_4B_2023	0.175625	0.175625	0.175625	0.175625	0.175625
H10_Rain_4B_2023	0.175625	0.175625	0.175625	0.175625	0.175625
H11_Rain_4B_2023	0.175625	0.175625	0.175625	0.175625	0.175625
I7_Rain_4B_2023	0.175625	0.175625	0.175625	0.175625	0.175625
I10_Rain_4B_2023	0.175625	0.175625	0.175625	0.175625	0.175625
I12_Rain_4B_2023	0.175625	0.175625	0.175625	0.175625	0.175625
K1_Rain_4B_2023	0.175625	0.175625	0.175625	0.175625	0.175625
K5_Rain_4B_2023	0.175625	0.175625	0.175625	0.175625	0.175625
L1_Rain_4B_2023	NA	NA	NA	NA	NA
L2_Rain_4B_2023	NA	NA	NA	NA	NA
L5_Rain_4B_2023	0.175625	0.175625	0.175625	0.175625	0.175625
N3_Rain_4B_2023	NA	NA	NA	NA	NA
N4_Rain_4B_2023	0.175625	0.175625	0.175625	0.175625	0.175625
O3_Rain_4B_2023	0.175625	0.175625	0.175625	0.175625	0.175625

## Sheet: Site_covs2
Station	Season_Year	Sum	Det	utm_x	utm_y	Season	Slope	Dis_PB	Dis_HS	Dis_Vil	Dis_WB
B10	Dry_1A_2022	0	0	637044	194173	Dry season	15.1	2.53306	37.154	3.80665	2.18533
B11	Dry_1A_2022	0	0	641330	193881	Dry season	-5.71	1.38798	40.2332	2.73608	5.38626
C10	Dry_1A_2022	0	0	636949	189376	Dry season	16.17	6.02196	33.9355	6.87778	5.77561
C11	Dry_1A_2022	1	1	641777	189380	Dry season	-1.71	2.49198	37.7804	2.39729	8.93669
E7	Dry_1A_2022	1	1	623013	179190	Dry season	5.71	3.27477	16.6729	11.9749	2.52775
E8	Dry_1A_2022	1	1	627348	178898	Dry season	-3.43	6.40073	20.0385	13.4059	6.4016
E10	Dry_1A_2022	0	0	637004	179002	Dry season	0	9.80342	28.7449	9.64591	6.96958
E11	Dry_1A_2022	1	1	641932	178907	Dry season	-7.96	5.04461	33.1311	4.88981	4.08263
F7	Dry_1A_2022	0	0	622227	173414	Dry season	-5.54	7.6852	12.7951	17.4785	0.100513
F8	Dry_1A_2022	0	0	627450	173025	Dry season	5.14	10.8256	17.6122	19.213	1.57882
F10	Dry_1A_2022	0	0	637008	173520	Dry season	1.48	11.1206	27.0192	11.0858	4.39972
F11	Dry_1A_2022	0	0	641639	173816	Dry season	-0.4	6.98023	31.6076	6.99815	1.08052
H4	Dry_1A_2022	0	0	605973	164206	Dry season	0.05	5.43862	3.33583	13.3793	2.71006
H5	Dry_1A_2022	0	0	611423	164168	Dry season	4.57	7.73262	4.06956	18.6705	7.21662
H7	Dry_1A_2022	0	0	622725	163430	Dry season	-6.84	7.61754	12.9003	16.8108	7.65863
H11	Dry_1A_2022	NA	NA	642138	162854	Dry season	-1.71	0.547019	29.1848	7.81679	0.701724
I4	Dry_1A_2022	0	0	606271	158333	Dry season	4	8.80041	6.81859	16.6034	1.40471
I5	Dry_1A_2022	0	0	611297	158629	Dry season	7.4	6.57824	9.36809	20.6636	6.40336
I8	Dry_1A_2022	0	0	627260	158343	Dry season	-2.29	2.40796	17.3534	10.5321	6.18194
I12	Dry_1A_2022	3	1	645787	159429	Dry season	-3.43	0.137324	30.0052	5.85991	0.143201
K1	Dry_1A_2022	1	1	591987	149030	Dry season	3.83	0.987134	7.87444	9.20898	3.84096
K5	Dry_1A_2022	0	0	610808	149233	Dry season	5.71	2.30974	9.41733	18.4571	1.01418
L5	Dry_1A_2022	0	0	611500	143948	Dry season	-0.57	0	3.91257	15.4858	1.64265
N3	Dry_1A_2022	0	0	602241	134155	Dry season	-5.14	4.26815	11.2346	5.26676	0.10659
N4	Dry_1A_2022	1	1	607168	133863	Dry season	-2.29	0.31472	7.15698	7.84074	1.54593
O3	Dry_1A_2022	0	0	601454	128576	Dry season	-1.71	0.186498	14.0999	0.0754928	2.7288
B10	Dry_1B_2022	1	1	637044	194173	Dry season	15.1	2.53306	37.154	3.80665	2.18533
B11	Dry_1B_2022	3	1	641330	193881	Dry season	-5.71	1.38798	40.2332	2.73608	5.38626
C10	Dry_1B_2022	0	0	636949	189376	Dry season	16.17	6.02196	33.9355	6.87778	5.77561
C11	Dry_1B_2022	0	0	641777	189380	Dry season	-1.71	2.49198	37.7804	2.39729	8.93669
E7	Dry_1B_2022	1	1	623013	179190	Dry season	5.71	3.27477	16.6729	11.9749	2.52775
E8	Dry_1B_2022	0	0	627348	178898	Dry season	-3.43	6.40073	20.0385	13.4059	6.4016
E10	Dry_1B_2022	0	0	637004	179002	Dry season	0	9.80342	28.7449	9.64591	6.96958
E11	Dry_1B_2022	0	0	641932	178907	Dry season	-7.96	5.04461	33.1311	4.88981	4.08263
F7	Dry_1B_2022	1	1	622227	173414	Dry season	-5.54	7.6852	12.7951	17.4785	0.100513
F8	Dry_1B_2022	0	0	627450	173025	Dry season	5.14	10.8256	17.6122	19.213	1.57882
F10	Dry_1B_2022	0	0	637008	173520	Dry season	1.48	11.1206	27.0192	11.0858	4.39972
F11	Dry_1B_2022	0	0	641639	173816	Dry season	-0.4	6.98023	31.6076	6.99815	1.08052
H4	Dry_1B_2022	0	0	605973	164206	Dry season	0.05	5.43862	3.33583	13.3793	2.71006
H5	Dry_1B_2022	0	0	611423	164168	Dry season	4.57	7.73262	4.06956	18.6705	7.21662
H7	Dry_1B_2022	0	0	622725	163430	Dry season	-6.84	7.61754	12.9003	16.8108	7.65863
H11	Dry_1B_2022	0	0	642138	162854	Dry season	-1.71	0.547019	29.1848	7.81679	0.701724
I4	Dry_1B_2022	0	0	606271	158333	Dry season	4	8.80041	6.81859	16.6034	1.40471
I5	Dry_1B_2022	0	0	611297	158629	Dry season	7.4	6.57824	9.36809	20.6636	6.40336
I8	Dry_1B_2022	0	0	627260	158343	Dry season	-2.29	2.40796	17.3534	10.5321	6.18194
I12	Dry_1B_2022	0	0	645787	159429	Dry season	-3.43	0.137324	30.0052	5.85991	0.143201
K1	Dry_1B_2022	1	1	591987	149030	Dry season	3.83	0.987134	7.87444	9.20898	3.84096
K5	Dry_1B_2022	0	0	610808	149233	Dry season	5.71	2.30974	9.41733	18.4571	1.01418
L5	Dry_1B_2022	2	1	611500	143948	Dry season	-0.57	0	3.91257	15.4858	1.64265
N3	Dry_1B_2022	0	0	602241	134155	Dry season	-5.14	4.26815	11.2346	5.26676	0.10659
N4	Dry_1B_2022	0	0	607168	133863	Dry season	-2.29	0.31472	7.15698	7.84074	1.54593
O3	Dry_1B_2022	0	0	601454	128576	Dry season	-1.71	0.186498	14.0999	0.0754928	2.7288
B10	Dry_3A_2023	0	0	637044	194173	Dry season	15.1	2.53306	37.154	3.80665	2.18533
B11	Dry_3A_2023	0	0	641330	193881	Dry season	-5.71	1.38798	40.2332	2.73608	5.38626
C10	Dry_3A_2023	0	0	636949	189376	Dry season	16.17	6.02196	33.9355	6.87778	5.77561
C11	Dry_3A_2023	0	0	641777	189380	Dry season	-1.71	2.49198	37.7804	2.39729	8.93669
D10	Dry_3A_2023	0	0	637100	184189	Dry season	-9.09	8.18045	31.0669	8.25547	10.019
E7	Dry_3A_2023	0	0	623013	179190	Dry season	5.71	3.27477	16.6729	11.9749	2.52775
E8	Dry_3A_2023	0	0	627348	178898	Dry season	-3.43	6.40073	20.0385	13.4059	6.4016
E10	Dry_3A_2023	0	0	637004	179002	Dry season	0	9.80342	28.7449	9.64591	6.96958
E11	Dry_3A_2023	0	0	641932	178907	Dry season	-7.96	5.04461	33.1311	4.88981	4.08263
F7	Dry_3A_2023	2	1	622227	173414	Dry season	-5.54	7.6852	12.7951	17.4785	0.100513
F8	Dry_3A_2023	0	0	627450	173025	Dry season	5.14	10.8256	17.6122	19.213	1.57882
F10	Dry_3A_2023	0	0	637008	173520	Dry season	1.48	11.1206	27.0192	11.0858	4.39972
F11	Dry_3A_2023	0	0	641639	173816	Dry season	-0.4	6.98023	31.6076	6.99815	1.08052
G11	Dry_3A_2023	3	1	641839	168433	Dry season	-5.71	6.08199	31.2093	9.89117	0.499253
H4	Dry_3A_2023	0	0	605973	164206	Dry season	0.05	5.43862	3.33583	13.3793	2.71006
H5	Dry_3A_2023	0	0	611423	164168	Dry season	4.57	7.73262	4.06956	18.6705	7.21662
H7	Dry_3A_2023	0	0	622725	163430	Dry season	-6.84	7.61754	12.9003	16.8108	7.65863
H8	Dry_3A_2023	0	0	627258	163825	Dry season	-1.14	7.61754	17.1966	15.7578	4.01228
H10	Dry_3A_2023	2	1	637408	163536	Dry season	-0.05	2.25619	26.6328	9.66645	2.25941
H11	Dry_3A_2023	0	0	642138	162854	Dry season	-1.71	0.547019	29.1848	7.81679	0.701724
I7	Dry_3A_2023	0	0	622038	158733	Dry season	-4.57	2.62271	14.8268	12.7969	9.09304
I8	Dry_3A_2023	0	0	627260	158343	Dry season	-2.29	2.40796	17.3534	10.5321	6.18194
I10	Dry_3A_2023	0	0	636622	158642	Dry season	-0.22	1.3697	22.5905	6.38266	0.895076
I12	Dry_3A_2023	0	0	645787	159429	Dry season	-3.43	0.137324	30.0052	5.85991	0.143201
K1	Dry_3A_2023	0	0	591987	149030	Dry season	3.83	0.987134	7.87444	9.20898	3.84096
K2	Dry_3A_2023	0	0	596618	149325	Dry season	1.71	5.477	4.72936	12.6787	5.90908
K5	Dry_3A_2023	0	0	610808	149233	Dry season	5.71	2.30974	9.41733	18.4571	1.01418
L1	Dry_3A_2023	0	0	591693	144038	Dry season	-1.14	0	11.7935	5.56327	5.35073
L2	Dry_3A_2023	0	0	597211	144431	Dry season	5.71	5.2396	9.37228	9.43548	8.60103
L5	Dry_3A_2023	1	1	611500	143948	Dry season	-0.57	0	3.91257	15.4858	1.64265
N3	Dry_3A_2023	1	1	602241	134155	Dry season	-5.14	4.26815	11.2346	5.26676	0.10659
N4	Dry_3A_2023	0	0	607168	133863	Dry season	-2.29	0.31472	7.15698	7.84074	1.54593
O3	Dry_3A_2023	0	0	601454	128576	Dry season	-1.71	0.186498	14.0999	0.0754928	2.7288
B10	Dry_3B_2023	1	1	637044	194173	Dry season	15.1	2.53306	37.154	3.80665	2.18533
B11	Dry_3B_2023	0	0	641330	193881	Dry season	-5.71	1.38798	40.2332	2.73608	5.38626
C10	Dry_3B_2023	0	0	636949	189376	Dry season	16.17	6.02196	33.9355	6.87778	5.77561
C11	Dry_3B_2023	0	0	641777	189380	Dry season	-1.71	2.49198	37.7804	2.39729	8.93669
D10	Dry_3B_2023	0	0	637100	184189	Dry season	-9.09	8.18045	31.0669	8.25547	10.019
E7	Dry_3B_2023	1	1	623013	179190	Dry season	5.71	3.27477	16.6729	11.9749	2.52775
E8	Dry_3B_2023	0	0	627348	178898	Dry season	-3.43	6.40073	20.0385	13.4059	6.4016
E10	Dry_3B_2023	0	0	637004	179002	Dry season	0	9.80342	28.7449	9.64591	6.96958
E11	Dry_3B_2023	0	0	641932	178907	Dry season	-7.96	5.04461	33.1311	4.88981	4.08263
F7	Dry_3B_2023	1	1	622227	173414	Dry season	-5.54	7.6852	12.7951	17.4785	0.100513
F8	Dry_3B_2023	1	1	627450	173025	Dry season	5.14	10.8256	17.6122	19.213	1.57882
F10	Dry_3B_2023	0	0	637008	173520	Dry season	1.48	11.1206	27.0192	11.0858	4.39972
F11	Dry_3B_2023	1	1	641639	173816	Dry season	-0.4	6.98023	31.6076	6.99815	1.08052
G11	Dry_3B_2023	5	1	641839	168433	Dry season	-5.71	6.08199	31.2093	9.89117	0.499253
H4	Dry_3B_2023	0	0	605973	164206	Dry season	0.05	5.43862	3.33583	13.3793	2.71006
H5	Dry_3B_2023	0	0	611423	164168	Dry season	4.57	7.73262	4.06956	18.6705	7.21662
H7	Dry_3B_2023	0	0	622725	163430	Dry season	-6.84	7.61754	12.9003	16.8108	7.65863
H8	Dry_3B_2023	0	0	627258	163825	Dry season	-1.14	7.61754	17.1966	15.7578	4.01228
H10	Dry_3B_2023	0	0	637408	163536	Dry season	-0.05	2.25619	26.6328	9.66645	2.25941
H11	Dry_3B_2023	0	0	642138	162854	Dry season	-1.71	0.547019	29.1848	7.81679	0.701724
I7	Dry_3B_2023	0	0	622038	158733	Dry season	-4.57	2.62271	14.8268	12.7969	9.09304
I8	Dry_3B_2023	0	0	627260	158343	Dry season	-2.29	2.40796	17.3534	10.5321	6.18194
I10	Dry_3B_2023	0	0	636622	158642	Dry season	-0.22	1.3697	22.5905	6.38266	0.895076
I12	Dry_3B_2023	0	0	645787	159429	Dry season	-3.43	0.137324	30.0052	5.85991	0.143201
K1	Dry_3B_2023	0	0	591987	149030	Dry season	3.83	0.987134	7.87444	9.20898	3.84096
K2	Dry_3B_2023	0	0	596618	149325	Dry season	1.71	5.477	4.72936	12.6787	5.90908
K5	Dry_3B_2023	0	0	610808	149233	Dry season	5.71	2.30974	9.41733	18.4571	1.01418
L1	Dry_3B_2023	0	0	591693	144038	Dry season	-1.14	0	11.7935	5.56327	5.35073
L2	Dry_3B_2023	0	0	597211	144431	Dry season	5.71	5.2396	9.37228	9.43548	8.60103
L5	Dry_3B_2023	0	0	611500	143948	Dry season	-0.57	0	3.91257	15.4858	1.64265
N3	Dry_3B_2023	0	0	602241	134155	Dry season	-5.14	4.26815	11.2346	5.26676	0.10659
N4	Dry_3B_2023	0	0	607168	133863	Dry season	-2.29	0.31472	7.15698	7.84074	1.54593
O3	Dry_3B_2023	0	0	601454	128576	Dry season	-1.71	0.186498	14.0999	0.0754928	2.7288
B10	Rain_2A_2022	2	1	637044	194173	Rain season	15.1	2.53306	37.154	3.80665	2.18533
B11	Rain_2A_2022	0	0	641330	193881	Rain season	-5.71	1.38798	40.2332	2.73608	5.38626
C10	Rain_2A_2022	0	0	636949	189376	Rain season	16.17	6.02196	33.9355	6.87778	5.77561
C11	Rain_2A_2022	1	1	641777	189380	Rain season	-1.71	2.49198	37.7804	2.39729	8.93669
E8	Rain_2A_2022	0	0	627348	178898	Rain season	-3.43	6.40073	20.0385	13.4059	6.4016
E10	Rain_2A_2022	0	0	637004	179002	Rain season	0	9.80342	28.7449	9.64591	6.96958
E11	Rain_2A_2022	0	0	641932	178907	Rain season	-7.96	5.04461	33.1311	4.88981	4.08263
F7	Rain_2A_2022	4	1	622227	173414	Rain season	-5.54	7.6852	12.7951	17.4785	0.100513
F8	Rain_2A_2022	1	1	627450	173025	Rain season	5.14	10.8256	17.6122	19.213	1.57882
F10	Rain_2A_2022	0	0	637008	173520	Rain season	1.48	11.1206	27.0192	11.0858	4.39972
F11	Rain_2A_2022	3	1	641639	173816	Rain season	-0.4	6.98023	31.6076	6.99815	1.08052
H4	Rain_2A_2022	0	0	605973	164206	Rain season	0.05	5.43862	3.33583	13.3793	2.71006
H5	Rain_2A_2022	NA	NA	611423	164168	Rain season	4.57	7.73262	4.06956	18.6705	7.21662
H7	Rain_2A_2022	0	0	622725	163430	Rain season	-6.84	7.61754	12.9003	16.8108	7.65863
H8	Rain_2A_2022	1	1	627258	163825	Rain season	-1.14	7.61754	17.1966	15.7578	4.01228
H10	Rain_2A_2022	2	1	637408	163536	Rain season	-0.05	2.25619	26.6328	9.66645	2.25941
H11	Rain_2A_2022	0	0	642138	162854	Rain season	-1.71	0.547019	29.1848	7.81679	0.701724
I4	Rain_2A_2022	0	0	606271	158333	Rain season	4	8.80041	6.81859	16.6034	1.40471
I5	Rain_2A_2022	0	0	611297	158629	Rain season	7.4	6.57824	9.36809	20.6636	6.40336
I7	Rain_2A_2022	0	0	622038	158733	Rain season	-4.57	2.62271	14.8268	12.7969	9.09304
I8	Rain_2A_2022	0	0	627260	158343	Rain season	-2.29	2.40796	17.3534	10.5321	6.18194
I10	Rain_2A_2022	0	0	636622	158642	Rain season	-0.22	1.3697	22.5905	6.38266	0.895076
I12	Rain_2A_2022	0	0	645787	159429	Rain season	-3.43	0.137324	30.0052	5.85991	0.143201
K1	Rain_2A_2022	1	1	591987	149030	Rain season	3.83	0.987134	7.87444	9.20898	3.84096
K2	Rain_2A_2022	0	0	596618	149325	Rain season	1.71	5.477	4.72936	12.6787	5.90908
K5	Rain_2A_2022	0	0	610808	149233	Rain season	5.71	2.30974	9.41733	18.4571	1.01418
L1	Rain_2A_2022	1	1	591693	144038	Rain season	-1.14	0	11.7935	5.56327	5.35073
L2	Rain_2A_2022	0	0	597211	144431	Rain season	5.71	5.2396	9.37228	9.43548	8.60103
L5	Rain_2A_2022	0	0	611500	143948	Rain season	-0.57	0	3.91257	15.4858	1.64265
N3	Rain_2A_2022	3	1	602241	134155	Rain season	-5.14	4.26815	11.2346	5.26676	0.10659
N4	Rain_2A_2022	0	0	607168	133863	Rain season	-2.29	0.31472	7.15698	7.84074	1.54593
O3	Rain_2A_2022	0	0	601454	128576	Rain season	-1.71	0.186498	14.0999	0.0754928	2.7288
B10	Rain_2B_2022	1	1	637044	194173	Rain season	15.1	2.53306	37.154	3.80665	2.18533
B11	Rain_2B_2022	1	1	641330	193881	Rain season	-5.71	1.38798	40.2332	2.73608	5.38626
C10	Rain_2B_2022	0	0	636949	189376	Rain season	16.17	6.02196	33.9355	6.87778	5.77561
C11	Rain_2B_2022	1	1	641777	189380	Rain season	-1.71	2.49198	37.7804	2.39729	8.93669
E8	Rain_2B_2022	0	0	627348	178898	Rain season	-3.43	6.40073	20.0385	13.4059	6.4016
E10	Rain_2B_2022	0	0	637004	179002	Rain season	0	9.80342	28.7449	9.64591	6.96958
E11	Rain_2B_2022	NA	NA	641932	178907	Rain season	-7.96	5.04461	33.1311	4.88981	4.08263
F7	Rain_2B_2022	1	1	622227	173414	Rain season	-5.54	7.6852	12.7951	17.4785	0.100513
F8	Rain_2B_2022	0	0	627450	173025	Rain season	5.14	10.8256	17.6122	19.213	1.57882
F10	Rain_2B_2022	0	0	637008	173520	Rain season	1.48	11.1206	27.0192	11.0858	4.39972
F11	Rain_2B_2022	4	1	641639	173816	Rain season	-0.4	6.98023	31.6076	6.99815	1.08052
H4	Rain_2B_2022	0	0	605973	164206	Rain season	0.05	5.43862	3.33583	13.3793	2.71006
H5	Rain_2B_2022	0	0	611423	164168	Rain season	4.57	7.73262	4.06956	18.6705	7.21662
H7	Rain_2B_2022	0	0	622725	163430	Rain season	-6.84	7.61754	12.9003	16.8108	7.65863
H8	Rain_2B_2022	0	0	627258	163825	Rain season	-1.14	7.61754	17.1966	15.7578	4.01228
H10	Rain_2B_2022	2	1	637408	163536	Rain season	-0.05	2.25619	26.6328	9.66645	2.25941
H11	Rain_2B_2022	1	1	642138	162854	Rain season	-1.71	0.547019	29.1848	7.81679	0.701724
I4	Rain_2B_2022	0	0	606271	158333	Rain season	4	8.80041	6.81859	16.6034	1.40471
I5	Rain_2B_2022	0	0	611297	158629	Rain season	7.4	6.57824	9.36809	20.6636	6.40336
I7	Rain_2B_2022	0	0	622038	158733	Rain season	-4.57	2.62271	14.8268	12.7969	9.09304
I8	Rain_2B_2022	0	0	627260	158343	Rain season	-2.29	2.40796	17.3534	10.5321	6.18194
I10	Rain_2B_2022	1	1	636622	158642	Rain season	-0.22	1.3697	22.5905	6.38266	0.895076
I12	Rain_2B_2022	0	0	645787	159429	Rain season	-3.43	0.137324	30.0052	5.85991	0.143201
K1	Rain_2B_2022	0	0	591987	149030	Rain season	3.83	0.987134	7.87444	9.20898	3.84096
K2	Rain_2B_2022	2	1	596618	149325	Rain season	1.71	5.477	4.72936	12.6787	5.90908
K5	Rain_2B_2022	0	0	610808	149233	Rain season	5.71	2.30974	9.41733	18.4571	1.01418
L1	Rain_2B_2022	1	1	591693	144038	Rain season	-1.14	0	11.7935	5.56327	5.35073
L2	Rain_2B_2022	0	0	597211	144431	Rain season	5.71	5.2396	9.37228	9.43548	8.60103
L5	Rain_2B_2022	0	0	611500	143948	Rain season	-0.57	0	3.91257	15.4858	1.64265
N3	Rain_2B_2022	0	0	602241	134155	Rain season	-5.14	4.26815	11.2346	5.26676	0.10659
N4	Rain_2B_2022	1	0	607168	133863	Rain season	-2.29	0.31472	7.15698	7.84074	1.54593
O3	Rain_2B_2022	0	0	601454	128576	Rain season	-1.71	0.186498	14.0999	0.0754928	2.7288
B10	Rain_4A_2023	1	1	637044	194173	Rain season	15.1	2.53306	37.154	3.80665	2.18533
B11	Rain_4A_2023	0	0	641330	193881	Rain season	-5.71	1.38798	40.2332	2.73608	5.38626
C10	Rain_4A_2023	0	0	636949	189376	Rain season	16.17	6.02196	33.9355	6.87778	5.77561
C11	Rain_4A_2023	0	0	641777	189380	Rain season	-1.71	2.49198	37.7804	2.39729	8.93669
D10	Rain_4A_2023	0	0	637100	184189	Rain season	-9.09	8.18045	31.0669	8.25547	10.019
E7	Rain_4A_2023	1	1	623013	179190	Rain season	5.71	3.27477	16.6729	11.9749	2.52775
E8	Rain_4A_2023	1	1	627348	178898	Rain season	-3.43	6.40073	20.0385	13.4059	6.4016
E10	Rain_4A_2023	0	0	637004	179002	Rain season	0	9.80342	28.7449	9.64591	6.96958
E11	Rain_4A_2023	0	0	641932	178907	Rain season	-7.96	5.04461	33.1311	4.88981	4.08263
F7	Rain_4A_2023	0	0	622227	173414	Rain season	-5.54	7.6852	12.7951	17.4785	0.100513
F8	Rain_4A_2023	0	0	627450	173025	Rain season	5.14	10.8256	17.6122	19.213	1.57882
F10	Rain_4A_2023	2	1	637008	173520	Rain season	1.48	11.1206	27.0192	11.0858	4.39972
F11	Rain_4A_2023	0	0	641639	173816	Rain season	-0.4	6.98023	31.6076	6.99815	1.08052
G11	Rain_4A_2023	0	0	641839	168433	Rain season	-5.71	6.08199	31.2093	9.89117	0.499253
H4	Rain_4A_2023	0	0	605973	164206	Rain season	0.05	5.43862	3.33583	13.3793	2.71006
H7	Rain_4A_2023	0	0	622725	163430	Rain season	-6.84	7.61754	12.9003	16.8108	7.65863
H8	Rain_4A_2023	0	0	627258	163825	Rain season	-1.14	7.61754	17.1966	15.7578	4.01228
H10	Rain_4A_2023	2	1	637408	163536	Rain season	-0.05	2.25619	26.6328	9.66645	2.25941
H11	Rain_4A_2023	0	0	642138	162854	Rain season	-1.71	0.547019	29.1848	7.81679	0.701724
I7	Rain_4A_2023	0	0	622038	158733	Rain season	-4.57	2.62271	14.8268	12.7969	9.09304
I10	Rain_4A_2023	0	0	636622	158642	Rain season	-0.22	1.3697	22.5905	6.38266	0.895076
I12	Rain_4A_2023	0	0	645787	159429	Rain season	-3.43	0.137324	30.0052	5.85991	0.143201
K1	Rain_4A_2023	0	0	591987	149030	Rain season	3.83	0.987134	7.87444	9.20898	3.84096
K5	Rain_4A_2023	0	0	610808	149233	Rain season	5.71	2.30974	9.41733	18.4571	1.01418
L1	Rain_4A_2023	0	0	591693	144038	Rain season	-1.14	0	11.7935	5.56327	5.35073
L2	Rain_4A_2023	0	0	597211	144431	Rain season	5.71	5.2396	9.37228	9.43548	8.60103
L5	Rain_4A_2023	0	0	611500	143948	Rain season	-0.57	0	3.91257	15.4858	1.64265
N3	Rain_4A_2023	0	0	602241	134155	Rain season	-5.14	4.26815	11.2346	5.26676	0.10659
N4	Rain_4A_2023	0	0	607168	133863	Rain season	-2.29	0.31472	7.15698	7.84074	1.54593
O3	Rain_4A_2023	0	0	601454	128576	Rain season	-1.71	0.186498	14.0999	0.0754928	2.7288
B10	Rain_4B_2023	0	0	637044	194173	Rain season	15.1	2.53306	37.154	3.80665	2.18533
B11	Rain_4B_2023	0	0	641330	193881	Rain season	-5.71	1.38798	40.2332	2.73608	5.38626
C10	Rain_4B_2023	0	0	636949	189376	Rain season	16.17	6.02196	33.9355	6.87778	5.77561
C11	Rain_4B_2023	4	1	641777	189380	Rain season	-1.71	2.49198	37.7804	2.39729	8.93669
D10	Rain_4B_2023	0	0	637100	184189	Rain season	-9.09	8.18045	31.0669	8.25547	10.019
E7	Rain_4B_2023	0	0	623013	179190	Rain season	5.71	3.27477	16.6729	11.9749	2.52775
E8	Rain_4B_2023	0	0	627348	178898	Rain season	-3.43	6.40073	20.0385	13.4059	6.4016
E10	Rain_4B_2023	1	1	637004	179002	Rain season	0	9.80342	28.7449	9.64591	6.96958
E11	Rain_4B_2023	0	0	641932	178907	Rain season	-7.96	5.04461	33.1311	4.88981	4.08263
F7	Rain_4B_2023	0	0	622227	173414	Rain season	-5.54	7.6852	12.7951	17.4785	0.100513
F8	Rain_4B_2023	0	0	627450	173025	Rain season	5.14	10.8256	17.6122	19.213	1.57882
F10	Rain_4B_2023	3	1	637008	173520	Rain season	1.48	11.1206	27.0192	11.0858	4.39972
F11	Rain_4B_2023	0	0	641639	173816	Rain season	-0.4	6.98023	31.6076	6.99815	1.08052
G11	Rain_4B_2023	0	0	641839	168433	Rain season	-5.71	6.08199	31.2093	9.89117	0.499253
H4	Rain_4B_2023	NA	NA	605973	164206	Rain season	0.05	5.43862	3.33583	13.3793	2.71006
H7	Rain_4B_2023	0	0	622725	163430	Rain season	-6.84	7.61754	12.9003	16.8108	7.65863
H8	Rain_4B_2023	1	1	627258	163825	Rain season	-1.14	7.61754	17.1966	15.7578	4.01228
H10	Rain_4B_2023	1	1	637408	163536	Rain season	-0.05	2.25619	26.6328	9.66645	2.25941
H11	Rain_4B_2023	1	1	642138	162854	Rain season	-1.71	0.547019	29.1848	7.81679	0.701724
I7	Rain_4B_2023	0	0	622038	158733	Rain season	-4.57	2.62271	14.8268	12.7969	9.09304
I10	Rain_4B_2023	0	0	636622	158642	Rain season	-0.22	1.3697	22.5905	6.38266	0.895076
I12	Rain_4B_2023	0	0	645787	159429	Rain season	-3.43	0.137324	30.0052	5.85991	0.143201
K1	Rain_4B_2023	0	0	591987	149030	Rain season	3.83	0.987134	7.87444	9.20898	3.84096
K5	Rain_4B_2023	1	1	610808	149233	Rain season	5.71	2.30974	9.41733	18.4571	1.01418
L1	Rain_4B_2023	NA	NA	591693	144038	Rain season	-1.14	0	11.7935	5.56327	5.35073
L2	Rain_4B_2023	NA	NA	597211	144431	Rain season	5.71	5.2396	9.37228	9.43548	8.60103
L5	Rain_4B_2023	0	0	611500	143948	Rain season	-0.57	0	3.91257	15.4858	1.64265
N3	Rain_4B_2023	0	0	602241	134155	Rain season	-5.14	4.26815	11.2346	5.26676	0.10659
N4	Rain_4B_2023	3	1	607168	133863	Rain season	-2.29	0.31472	7.15698	7.84074	1.54593
O3	Rain_4B_2023	0	0	601454	128576	Rain season	-1.71	0.186498	14.0999	0.0754928	2.7288

## Sheet: Covs2
X	Y	Station	Stations	Model	Season	Season_Year	Slope	Dis_PB	Dis_HS	Dis_Vil	Dis_WB
637044	194173	B10	B10_Dry_1A_2022	Browning Spec Ops	Dry season	Dry_1A_2022	15.1	2.53306	37.154	3.80665	2.18533
641330	193881	B11	B11_Dry_1A_2022	Browning Spec Ops	Dry season	Dry_1A_2022	-5.71	1.38798	40.2332	2.73608	5.38626
636949	189376	C10	C10_Dry_1A_2022	Reconyx	Dry season	Dry_1A_2022	16.17	6.02196	33.9355	6.87778	5.77561
641777	189380	C11	C11_Dry_1A_2022	Browning Spec Ops	Dry season	Dry_1A_2022	-1.71	2.49198	37.7804	2.39729	8.93669
623013	179190	E7	E7_Dry_1A_2022	Reconyx	Dry season	Dry_1A_2022	5.71	3.27477	16.6729	11.9749	2.52775
627348	178898	E8	E8_Dry_1A_2022	Reconyx	Dry season	Dry_1A_2022	-3.43	6.40073	20.0385	13.4059	6.4016
637004	179002	E10	E10_Dry_1A_2022	Browning Dark Ops	Dry season	Dry_1A_2022	0	9.80342	28.7449	9.64591	6.96958
641932	178907	E11	E11_Dry_1A_2022	Browning Strike Force	Dry season	Dry_1A_2022	-7.96	5.04461	33.1311	4.88981	4.08263
622227	173414	F7	F7_Dry_1A_2022	Browning Strike Force	Dry season	Dry_1A_2022	-5.54	7.6852	12.7951	17.4785	0.100513
627450	173025	F8	F8_Dry_1A_2022	Browning Dark Ops	Dry season	Dry_1A_2022	5.14	10.8256	17.6122	19.213	1.57882
637008	173520	F10	F10_Dry_1A_2022	Reconyx	Dry season	Dry_1A_2022	1.48	11.1206	27.0192	11.0858	4.39972
641639	173816	F11	F11_Dry_1A_2022	Browning Strike Force	Dry season	Dry_1A_2022	-0.4	6.98023	31.6076	6.99815	1.08052
605973	164206	H4	H4_Dry_1A_2022	Browning Spec Ops	Dry season	Dry_1A_2022	0.05	5.43862	3.33583	13.3793	2.71006
611423	164168	H5	H5_Dry_1A_2022	Browning Spec Ops	Dry season	Dry_1A_2022	4.57	7.73262	4.06956	18.6705	7.21662
622725	163430	H7	H7_Dry_1A_2022	Browning Spec Ops	Dry season	Dry_1A_2022	-6.84	7.61754	12.9003	16.8108	7.65863
627258	163825	H8	H8_Dry_1A_2022	Browning Strike Force	Dry season	Dry_1A_2022	-1.14	7.61754	17.1966	15.7578	4.01228
606271	158333	I4	I4_Dry_1A_2022	Browning Spec Ops	Dry season	Dry_1A_2022	4	8.80041	6.81859	16.6034	1.40471
611297	158629	I5	I5_Dry_1A_2022	Browning Spec Ops	Dry season	Dry_1A_2022	7.4	6.57824	9.36809	20.6636	6.40336
627260	158343	I8	I8_Dry_1A_2022	Browning Dark Ops	Dry season	Dry_1A_2022	-2.29	2.40796	17.3534	10.5321	6.18194
645787	159429	I12	I12_Dry_1A_2022	Reconyx	Dry season	Dry_1A_2022	-3.43	0.137324	30.0052	5.85991	0.143201
591987	149030	K1	K1_Dry_1A_2022	Browning Strike Force	Dry season	Dry_1A_2022	3.83	0.987134	7.87444	9.20898	3.84096
610808	149233	K5	K5_Dry_1A_2022	Browning Spec Ops	Dry season	Dry_1A_2022	5.71	2.30974	9.41733	18.4571	1.01418
611500	143948	L5	L5_Dry_1A_2022	Browning Dark Ops	Dry season	Dry_1A_2022	-0.57	0	3.91257	15.4858	1.64265
602241	134155	N3	N3_Dry_1A_2022	Browning Spec Ops	Dry season	Dry_1A_2022	-5.14	4.26815	11.2346	5.26676	0.10659
607168	133863	N4	N4_Dry_1A_2022	Browning Spec Ops	Dry season	Dry_1A_2022	-2.29	0.31472	7.15698	7.84074	1.54593
601454	128576	O3	O3_Dry_1A_2022	Browning Spec Ops	Dry season	Dry_1A_2022	-1.71	0.186498	14.0999	0.0754928	2.7288
637044	194173	B10	B10_Dry_1B_2022	Browning Spec Ops	Dry season	Dry_1B_2022	15.1	2.53306	37.154	3.80665	2.18533
641330	193881	B11	B11_Dry_1B_2022	Browning Spec Ops	Dry season	Dry_1B_2022	-5.71	1.38798	40.2332	2.73608	5.38626
636949	189376	C10	C10_Dry_1B_2022	Reconyx	Dry season	Dry_1B_2022	16.17	6.02196	33.9355	6.87778	5.77561
641777	189380	C11	C11_Dry_1B_2022	Browning Spec Ops	Dry season	Dry_1B_2022	-1.71	2.49198	37.7804	2.39729	8.93669
623013	179190	E7	E7_Dry_1B_2022	Reconyx	Dry season	Dry_1B_2022	5.71	3.27477	16.6729	11.9749	2.52775
627348	178898	E8	E8_Dry_1B_2022	Reconyx	Dry season	Dry_1B_2022	-3.43	6.40073	20.0385	13.4059	6.4016
637004	179002	E10	E10_Dry_1B_2022	Browning Dark Ops	Dry season	Dry_1B_2022	0	9.80342	28.7449	9.64591	6.96958
641932	178907	E11	E11_Dry_1B_2022	Browning Strike Force	Dry season	Dry_1B_2022	-7.96	5.04461	33.1311	4.88981	4.08263
622227	173414	F7	F7_Dry_1B_2022	Browning Strike Force	Dry season	Dry_1B_2022	-5.54	7.6852	12.7951	17.4785	0.100513
627450	173025	F8	F8_Dry_1B_2022	Browning Dark Ops	Dry season	Dry_1B_2022	5.14	10.8256	17.6122	19.213	1.57882
637008	173520	F10	F10_Dry_1B_2022	Reconyx	Dry season	Dry_1B_2022	1.48	11.1206	27.0192	11.0858	4.39972
641639	173816	F11	F11_Dry_1B_2022	Browning Strike Force	Dry season	Dry_1B_2022	-0.4	6.98023	31.6076	6.99815	1.08052
605973	164206	H4	H4_Dry_1B_2022	Browning Spec Ops	Dry season	Dry_1B_2022	0.05	5.43862	3.33583	13.3793	2.71006
611423	164168	H5	H5_Dry_1B_2022	Browning Spec Ops	Dry season	Dry_1B_2022	4.57	7.73262	4.06956	18.6705	7.21662
622725	163430	H7	H7_Dry_1B_2022	Browning Spec Ops	Dry season	Dry_1B_2022	-6.84	7.61754	12.9003	16.8108	7.65863
642138	162854	H11	H11_Dry_1B_2022	Browning Strike Force	Dry season	Dry_1B_2022	-1.71	0.547019	29.1848	7.81679	0.701724
606271	158333	I4	I4_Dry_1B_2022	Browning Spec Ops	Dry season	Dry_1B_2022	4	8.80041	6.81859	16.6034	1.40471
611297	158629	I5	I5_Dry_1B_2022	Browning Spec Ops	Dry season	Dry_1B_2022	7.4	6.57824	9.36809	20.6636	6.40336
627260	158343	I8	I8_Dry_1B_2022	Browning Dark Ops	Dry season	Dry_1B_2022	-2.29	2.40796	17.3534	10.5321	6.18194
645787	159429	I12	I12_Dry_1B_2022	Reconyx	Dry season	Dry_1B_2022	-3.43	0.137324	30.0052	5.85991	0.143201
591987	149030	K1	K1_Dry_1B_2022	Browning Strike Force	Dry season	Dry_1B_2022	3.83	0.987134	7.87444	9.20898	3.84096
610808	149233	K5	K5_Dry_1B_2022	Browning Spec Ops	Dry season	Dry_1B_2022	5.71	2.30974	9.41733	18.4571	1.01418
611500	143948	L5	L5_Dry_1B_2022	Browning Dark Ops	Dry season	Dry_1B_2022	-0.57	0	3.91257	15.4858	1.64265
602241	134155	N3	N3_Dry_1B_2022	Browning Spec Ops	Dry season	Dry_1B_2022	-5.14	4.26815	11.2346	5.26676	0.10659
607168	133863	N4	N4_Dry_1B_2022	Browning Spec Ops	Dry season	Dry_1B_2022	-2.29	0.31472	7.15698	7.84074	1.54593
601454	128576	O3	O3_Dry_1B_2022	Browning Spec Ops	Dry season	Dry_1B_2022	-1.71	0.186498	14.0999	0.0754928	2.7288
637044	194173	B10	B10_Rain_2A_2022	Browning Spec Ops	Rain season	Rain_2A_2022	15.1	2.53306	37.154	3.80665	2.18533
641330	193881	B11	B11_Rain_2A_2022	Browning Spec Ops	Rain season	Rain_2A_2022	-5.71	1.38798	40.2332	2.73608	5.38626
636949	189376	C10	C10_Rain_2A_2022	Reconyx	Rain season	Rain_2A_2022	16.17	6.02196	33.9355	6.87778	5.77561
641777	189380	C11	C11_Rain_2A_2022	Browning Spec Ops	Rain season	Rain_2A_2022	-1.71	2.49198	37.7804	2.39729	8.93669
627348	178898	E8	E8_Rain_2A_2022	Reconyx	Rain season	Rain_2A_2022	-3.43	6.40073	20.0385	13.4059	6.4016
637004	179002	E10	E10_Rain_2A_2022	Browning Dark Ops	Rain season	Rain_2A_2022	0	9.80342	28.7449	9.64591	6.96958
641932	178907	E11	E11_Rain_2A_2022	Browning Strike Force	Rain season	Rain_2A_2022	-7.96	5.04461	33.1311	4.88981	4.08263
622227	173414	F7	F7_Rain_2A_2022	Browning Strike Force	Rain season	Rain_2A_2022	-5.54	7.6852	12.7951	17.4785	0.100513
627450	173025	F8	F8_Rain_2A_2022	Browning Dark Ops	Rain season	Rain_2A_2022	5.14	10.8256	17.6122	19.213	1.57882
637008	173520	F10	F10_Rain_2A_2022	Reconyx	Rain season	Rain_2A_2022	1.48	11.1206	27.0192	11.0858	4.39972
641639	173816	F11	F11_Rain_2A_2022	Browning Strike Force	Rain season	Rain_2A_2022	-0.4	6.98023	31.6076	6.99815	1.08052
605973	164206	H4	H4_Rain_2A_2022	Browning Spec Ops	Rain season	Rain_2A_2022	0.05	5.43862	3.33583	13.3793	2.71006
611423	164168	H5	H5_Rain_2A_2022	Browning Spec Ops	Rain season	Rain_2A_2022	4.57	7.73262	4.06956	18.6705	7.21662
622725	163430	H7	H7_Rain_2A_2022	Browning Spec Ops	Rain season	Rain_2A_2022	-6.84	7.61754	12.9003	16.8108	7.65863
627258	163825	H8	H8_Rain_2A_2022	Browning Strike Force	Rain season	Rain_2A_2022	-1.14	7.61754	17.1966	15.7578	4.01228
637408	163536	H10	H10_Rain_2A_2022	Browning Dark Ops	Rain season	Rain_2A_2022	-0.05	2.25619	26.6328	9.66645	2.25941
642138	162854	H11	H11_Rain_2A_2022	Browning Strike Force	Rain season	Rain_2A_2022	-1.71	0.547019	29.1848	7.81679	0.701724
606271	158333	I4	I4_Rain_2A_2022	Browning Spec Ops	Rain season	Rain_2A_2022	4	8.80041	6.81859	16.6034	1.40471
611297	158629	I5	I5_Rain_2A_2022	Browning Spec Ops	Rain season	Rain_2A_2022	7.4	6.57824	9.36809	20.6636	6.40336
622038	158733	I7	I7_Rain_2A_2022	Browning Strike Force	Rain season	Rain_2A_2022	-4.57	2.62271	14.8268	12.7969	9.09304
627260	158343	I8	I8_Rain_2A_2022	Browning Dark Ops	Rain season	Rain_2A_2022	-2.29	2.40796	17.3534	10.5321	6.18194
636622	158642	I10	I10_Rain_2A_2022	Browning Strike Force	Rain season	Rain_2A_2022	-0.22	1.3697	22.5905	6.38266	0.895076
645787	159429	I12	I12_Rain_2A_2022	Reconyx	Rain season	Rain_2A_2022	-3.43	0.137324	30.0052	5.85991	0.143201
591987	149030	K1	K1_Rain_2A_2022	Browning Strike Force	Rain season	Rain_2A_2022	3.83	0.987134	7.87444	9.20898	3.84096
596618	149325	K2	K2_Rain_2A_2022	Browning Recon Force	Rain season	Rain_2A_2022	1.71	5.477	4.72936	12.6787	5.90908
610808	149233	K5	K5_Rain_2A_2022	Browning Spec Ops	Rain season	Rain_2A_2022	5.71	2.30974	9.41733	18.4571	1.01418
591693	144038	L1	L1_Rain_2A_2022	Browning Spec Ops	Rain season	Rain_2A_2022	-1.14	0	11.7935	5.56327	5.35073
597211	144431	L2	L2_Rain_2A_2022	Browning Recon Force	Rain season	Rain_2A_2022	5.71	5.2396	9.37228	9.43548	8.60103
611500	143948	L5	L5_Rain_2A_2022	Browning Dark Ops	Rain season	Rain_2A_2022	-0.57	0	3.91257	15.4858	1.64265
602241	134155	N3	N3_Rain_2A_2022	Browning Spec Ops	Rain season	Rain_2A_2022	-5.14	4.26815	11.2346	5.26676	0.10659
607168	133863	N4	N4_Rain_2A_2022	Browning Spec Ops	Rain season	Rain_2A_2022	-2.29	0.31472	7.15698	7.84074	1.54593
601454	128576	O3	O3_Rain_2A_2022	Browning Spec Ops	Rain season	Rain_2A_2022	-1.71	0.186498	14.0999	0.0754928	2.7288
637044	194173	B10	B10_Rain_2B_2022	Browning Spec Ops	Rain season	Rain_2B_2022	15.1	2.53306	37.154	3.80665	2.18533
641330	193881	B11	B11_Rain_2B_2022	Browning Spec Ops	Rain season	Rain_2B_2022	-5.71	1.38798	40.2332	2.73608	5.38626
636949	189376	C10	C10_Rain_2B_2022	Reconyx	Rain season	Rain_2B_2022	16.17	6.02196	33.9355	6.87778	5.77561
641777	189380	C11	C11_Rain_2B_2022	Browning Spec Ops	Rain season	Rain_2B_2022	-1.71	2.49198	37.7804	2.39729	8.93669
627348	178898	E8	E8_Rain_2B_2022	Reconyx	Rain season	Rain_2B_2022	-3.43	6.40073	20.0385	13.4059	6.4016
637004	179002	E10	E10_Rain_2B_2022	Browning Dark Ops	Rain season	Rain_2B_2022	0	9.80342	28.7449	9.64591	6.96958
641932	178907	E11	E11_Rain_2B_2022	Browning Strike Force	Rain season	Rain_2B_2022	-7.96	5.04461	33.1311	4.88981	4.08263
622227	173414	F7	F7_Rain_2B_2022	Browning Strike Force	Rain season	Rain_2B_2022	-5.54	7.6852	12.7951	17.4785	0.100513
627450	173025	F8	F8_Rain_2B_2022	Browning Dark Ops	Rain season	Rain_2B_2022	5.14	10.8256	17.6122	19.213	1.57882
637008	173520	F10	F10_Rain_2B_2022	Reconyx	Rain season	Rain_2B_2022	1.48	11.1206	27.0192	11.0858	4.39972
641639	173816	F11	F11_Rain_2B_2022	Browning Strike Force	Rain season	Rain_2B_2022	-0.4	6.98023	31.6076	6.99815	1.08052
605973	164206	H4	H4_Rain_2B_2022	Browning Spec Ops	Rain season	Rain_2B_2022	0.05	5.43862	3.33583	13.3793	2.71006
611423	164168	H5	H5_Rain_2B_2022	Browning Spec Ops	Rain season	Rain_2B_2022	4.57	7.73262	4.06956	18.6705	7.21662
622725	163430	H7	H7_Rain_2B_2022	Browning Spec Ops	Rain season	Rain_2B_2022	-6.84	7.61754	12.9003	16.8108	7.65863
627258	163825	H8	H8_Rain_2B_2022	Browning Strike Force	Rain season	Rain_2B_2022	-1.14	7.61754	17.1966	15.7578	4.01228
637408	163536	H10	H10_Rain_2B_2022	Browning Dark Ops	Rain season	Rain_2B_2022	-0.05	2.25619	26.6328	9.66645	2.25941
642138	162854	H11	H11_Rain_2B_2022	Browning Strike Force	Rain season	Rain_2B_2022	-1.71	0.547019	29.1848	7.81679	0.701724
606271	158333	I4	I4_Rain_2B_2022	Browning Spec Ops	Rain season	Rain_2B_2022	4	8.80041	6.81859	16.6034	1.40471
611297	158629	I5	I5_Rain_2B_2022	Browning Spec Ops	Rain season	Rain_2B_2022	7.4	6.57824	9.36809	20.6636	6.40336
622038	158733	I7	I7_Rain_2B_2022	Browning Strike Force	Rain season	Rain_2B_2022	-4.57	2.62271	14.8268	12.7969	9.09304
627260	158343	I8	I8_Rain_2B_2022	Browning Dark Ops	Rain season	Rain_2B_2022	-2.29	2.40796	17.3534	10.5321	6.18194
636622	158642	I10	I10_Rain_2B_2022	Browning Strike Force	Rain season	Rain_2B_2022	-0.22	1.3697	22.5905	6.38266	0.895076
645787	159429	I12	I12_Rain_2B_2022	Reconyx	Rain season	Rain_2B_2022	-3.43	0.137324	30.0052	5.85991	0.143201
591987	149030	K1	K1_Rain_2B_2022	Browning Strike Force	Rain season	Rain_2B_2022	3.83	0.987134	7.87444	9.20898	3.84096
596618	149325	K2	K2_Rain_2B_2022	Browning Recon Force	Rain season	Rain_2B_2022	1.71	5.477	4.72936	12.6787	5.90908
610808	149233	K5	K5_Rain_2B_2022	Browning Spec Ops	Rain season	Rain_2B_2022	5.71	2.30974	9.41733	18.4571	1.01418
591693	144038	L1	L1_Rain_2B_2022	Browning Spec Ops	Rain season	Rain_2B_2022	-1.14	0	11.7935	5.56327	5.35073
597211	144431	L2	L2_Rain_2B_2022	Browning Recon Force	Rain season	Rain_2B_2022	5.71	5.2396	9.37228	9.43548	8.60103
611500	143948	L5	L5_Rain_2B_2022	Browning Dark Ops	Rain season	Rain_2B_2022	-0.57	0	3.91257	15.4858	1.64265
602241	134155	N3	N3_Rain_2B_2022	Browning Spec Ops	Rain season	Rain_2B_2022	-5.14	4.26815	11.2346	5.26676	0.10659
607168	133863	N4	N4_Rain_2B_2022	Browning Spec Ops	Rain season	Rain_2B_2022	-2.29	0.31472	7.15698	7.84074	1.54593
601454	128576	O3	O3_Rain_2B_2022	Browning Spec Ops	Rain season	Rain_2B_2022	-1.71	0.186498	14.0999	0.0754928	2.7288
637044	194173	B10	B10_Dry_3A_2023	Browning Spec Ops	Dry season	Dry_3A_2023	15.1	2.53306	37.154	3.80665	2.18533
641330	193881	B11	B11_Dry_3A_2023	Browning Spec Ops	Dry season	Dry_3A_2023	-5.71	1.38798	40.2332	2.73608	5.38626
636949	189376	C10	C10_Dry_3A_2023	Reconyx	Dry season	Dry_3A_2023	16.17	6.02196	33.9355	6.87778	5.77561
641777	189380	C11	C11_Dry_3A_2023	Browning Spec Ops	Dry season	Dry_3A_2023	-1.71	2.49198	37.7804	2.39729	8.93669
637100	184189	D10	D10_Dry_3A_2023	Browning Spec Ops	Dry season	Dry_3A_2023	-9.09	8.18045	31.0669	8.25547	10.019
623013	179190	E7	E7_Dry_3A_2023	Reconyx	Dry season	Dry_3A_2023	5.71	3.27477	16.6729	11.9749	2.52775
627348	178898	E8	E8_Dry_3A_2023	Reconyx	Dry season	Dry_3A_2023	-3.43	6.40073	20.0385	13.4059	6.4016
637004	179002	E10	E10_Dry_3A_2023	Browning Dark Ops	Dry season	Dry_3A_2023	0	9.80342	28.7449	9.64591	6.96958
641932	178907	E11	E11_Dry_3A_2023	Browning Strike Force	Dry season	Dry_3A_2023	-7.96	5.04461	33.1311	4.88981	4.08263
622227	173414	F7	F7_Dry_3A_2023	Browning Strike Force	Dry season	Dry_3A_2023	-5.54	7.6852	12.7951	17.4785	0.100513
627450	173025	F8	F8_Dry_3A_2023	Browning Dark Ops	Dry season	Dry_3A_2023	5.14	10.8256	17.6122	19.213	1.57882
637008	173520	F10	F10_Dry_3A_2023	Reconyx	Dry season	Dry_3A_2023	1.48	11.1206	27.0192	11.0858	4.39972
641639	173816	F11	F11_Dry_3A_2023	Browning Strike Force	Dry season	Dry_3A_2023	-0.4	6.98023	31.6076	6.99815	1.08052
641839	168433	G11	G11_Dry_3A_2023	Reconyx	Dry season	Dry_3A_2023	-5.71	6.08199	31.2093	9.89117	0.499253
605973	164206	H4	H4_Dry_3A_2023	Browning Spec Ops	Dry season	Dry_3A_2023	0.05	5.43862	3.33583	13.3793	2.71006
611423	164168	H5	H5_Dry_3A_2023	Browning Spec Ops	Dry season	Dry_3A_2023	4.57	7.73262	4.06956	18.6705	7.21662
622725	163430	H7	H7_Dry_3A_2023	Browning Spec Ops	Dry season	Dry_3A_2023	-6.84	7.61754	12.9003	16.8108	7.65863
627258	163825	H8	H8_Dry_3A_2023	Browning Strike Force	Dry season	Dry_3A_2023	-1.14	7.61754	17.1966	15.7578	4.01228
637408	163536	H10	H10_Dry_3A_2023	Browning Dark Ops	Dry season	Dry_3A_2023	-0.05	2.25619	26.6328	9.66645	2.25941
642138	162854	H11	H11_Dry_3A_2023	Browning Strike Force	Dry season	Dry_3A_2023	-1.71	0.547019	29.1848	7.81679	0.701724
622038	158733	I7	I7_Dry_3A_2023	Browning Strike Force	Dry season	Dry_3A_2023	-4.57	2.62271	14.8268	12.7969	9.09304
627260	158343	I8	I8_Dry_3A_2023	Browning Dark Ops	Dry season	Dry_3A_2023	-2.29	2.40796	17.3534	10.5321	6.18194
636622	158642	I10	I10_Dry_3A_2023	Browning Strike Force	Dry season	Dry_3A_2023	-0.22	1.3697	22.5905	6.38266	0.895076
645787	159429	I12	I12_Dry_3A_2023	Reconyx	Dry season	Dry_3A_2023	-3.43	0.137324	30.0052	5.85991	0.143201
591987	149030	K1	K1_Dry_3A_2023	Browning Strike Force	Dry season	Dry_3A_2023	3.83	0.987134	7.87444	9.20898	3.84096
596618	149325	K2	K2_Dry_3A_2023	Browning Recon Force	Dry season	Dry_3A_2023	1.71	5.477	4.72936	12.6787	5.90908
610808	149233	K5	K5_Dry_3A_2023	Browning Spec Ops	Dry season	Dry_3A_2023	5.71	2.30974	9.41733	18.4571	1.01418
591693	144038	L1	L1_Dry_3A_2023	Browning Spec Ops	Dry season	Dry_3A_2023	-1.14	0	11.7935	5.56327	5.35073
597211	144431	L2	L2_Dry_3A_2023	Browning Recon Force	Dry season	Dry_3A_2023	5.71	5.2396	9.37228	9.43548	8.60103
611500	143948	L5	L5_Dry_3A_2023	Browning Dark Ops	Dry season	Dry_3A_2023	-0.57	0	3.91257	15.4858	1.64265
602241	134155	N3	N3_Dry_3A_2023	Browning Spec Ops	Dry season	Dry_3A_2023	-5.14	4.26815	11.2346	5.26676	0.10659
607168	133863	N4	N4_Dry_3A_2023	Browning Spec Ops	Dry season	Dry_3A_2023	-2.29	0.31472	7.15698	7.84074	1.54593
601454	128576	O3	O3_Dry_3A_2023	Browning Spec Ops	Dry season	Dry_3A_2023	-1.71	0.186498	14.0999	0.0754928	2.7288
637044	194173	B10	B10_Dry_3B_2023	Browning Spec Ops	Dry season	Dry_3B_2023	15.1	2.53306	37.154	3.80665	2.18533
641330	193881	B11	B11_Dry_3B_2023	Browning Spec Ops	Dry season	Dry_3B_2023	-5.71	1.38798	40.2332	2.73608	5.38626
636949	189376	C10	C10_Dry_3B_2023	Reconyx	Dry season	Dry_3B_2023	16.17	6.02196	33.9355	6.87778	5.77561
641777	189380	C11	C11_Dry_3B_2023	Browning Spec Ops	Dry season	Dry_3B_2023	-1.71	2.49198	37.7804	2.39729	8.93669
637100	184189	D10	D10_Dry_3B_2023	Browning Spec Ops	Dry season	Dry_3B_2023	-9.09	8.18045	31.0669	8.25547	10.019
623013	179190	E7	E7_Dry_3B_2023	Reconyx	Dry season	Dry_3B_2023	5.71	3.27477	16.6729	11.9749	2.52775
627348	178898	E8	E8_Dry_3B_2023	Reconyx	Dry season	Dry_3B_2023	-3.43	6.40073	20.0385	13.4059	6.4016
637004	179002	E10	E10_Dry_3B_2023	Browning Dark Ops	Dry season	Dry_3B_2023	0	9.80342	28.7449	9.64591	6.96958
641932	178907	E11	E11_Dry_3B_2023	Browning Strike Force	Dry season	Dry_3B_2023	-7.96	5.04461	33.1311	4.88981	4.08263
622227	173414	F7	F7_Dry_3B_2023	Browning Strike Force	Dry season	Dry_3B_2023	-5.54	7.6852	12.7951	17.4785	0.100513
627450	173025	F8	F8_Dry_3B_2023	Browning Dark Ops	Dry season	Dry_3B_2023	5.14	10.8256	17.6122	19.213	1.57882
637008	173520	F10	F10_Dry_3B_2023	Reconyx	Dry season	Dry_3B_2023	1.48	11.1206	27.0192	11.0858	4.39972
641639	173816	F11	F11_Dry_3B_2023	Browning Strike Force	Dry season	Dry_3B_2023	-0.4	6.98023	31.6076	6.99815	1.08052
641839	168433	G11	G11_Dry_3B_2023	Reconyx	Dry season	Dry_3B_2023	-5.71	6.08199	31.2093	9.89117	0.499253
605973	164206	H4	H4_Dry_3B_2023	Browning Spec Ops	Dry season	Dry_3B_2023	0.05	5.43862	3.33583	13.3793	2.71006
611423	164168	H5	H5_Dry_3B_2023	Browning Spec Ops	Dry season	Dry_3B_2023	4.57	7.73262	4.06956	18.6705	7.21662
622725	163430	H7	H7_Dry_3B_2023	Browning Spec Ops	Dry season	Dry_3B_2023	-6.84	7.61754	12.9003	16.8108	7.65863
627258	163825	H8	H8_Dry_3B_2023	Browning Strike Force	Dry season	Dry_3B_2023	-1.14	7.61754	17.1966	15.7578	4.01228
637408	163536	H10	H10_Dry_3B_2023	Browning Dark Ops	Dry season	Dry_3B_2023	-0.05	2.25619	26.6328	9.66645	2.25941
642138	162854	H11	H11_Dry_3B_2023	Browning Strike Force	Dry season	Dry_3B_2023	-1.71	0.547019	29.1848	7.81679	0.701724
622038	158733	I7	I7_Dry_3B_2023	Browning Strike Force	Dry season	Dry_3B_2023	-4.57	2.62271	14.8268	12.7969	9.09304
627260	158343	I8	I8_Dry_3B_2023	Browning Dark Ops	Dry season	Dry_3B_2023	-2.29	2.40796	17.3534	10.5321	6.18194
636622	158642	I10	I10_Dry_3B_2023	Browning Strike Force	Dry season	Dry_3B_2023	-0.22	1.3697	22.5905	6.38266	0.895076
645787	159429	I12	I12_Dry_3B_2023	Reconyx	Dry season	Dry_3B_2023	-3.43	0.137324	30.0052	5.85991	0.143201
591987	149030	K1	K1_Dry_3B_2023	Browning Strike Force	Dry season	Dry_3B_2023	3.83	0.987134	7.87444	9.20898	3.84096
596618	149325	K2	K2_Dry_3B_2023	Browning Recon Force	Dry season	Dry_3B_2023	1.71	5.477	4.72936	12.6787	5.90908
610808	149233	K5	K5_Dry_3B_2023	Browning Spec Ops	Dry season	Dry_3B_2023	5.71	2.30974	9.41733	18.4571	1.01418
591693	144038	L1	L1_Dry_3B_2023	Browning Spec Ops	Dry season	Dry_3B_2023	-1.14	0	11.7935	5.56327	5.35073
597211	144431	L2	L2_Dry_3B_2023	Browning Recon Force	Dry season	Dry_3B_2023	5.71	5.2396	9.37228	9.43548	8.60103
611500	143948	L5	L5_Dry_3B_2023	Browning Dark Ops	Dry season	Dry_3B_2023	-0.57	0	3.91257	15.4858	1.64265
602241	134155	N3	N3_Dry_3B_2023	Browning Spec Ops	Dry season	Dry_3B_2023	-5.14	4.26815	11.2346	5.26676	0.10659
607168	133863	N4	N4_Dry_3B_2023	Browning Spec Ops	Dry season	Dry_3B_2023	-2.29	0.31472	7.15698	7.84074	1.54593
601454	128576	O3	O3_Dry_3B_2023	Browning Spec Ops	Dry season	Dry_3B_2023	-1.71	0.186498	14.0999	0.0754928	2.7288
637044	194173	B10	B10_Rain_4A_2023	Browning Spec Ops	Rain season	Rain_4A_2023	15.1	2.53306	37.154	3.80665	2.18533
641330	193881	B11	B11_Rain_4A_2023	Browning Spec Ops	Rain season	Rain_4A_2023	-5.71	1.38798	40.2332	2.73608	5.38626
636949	189376	C10	C10_Rain_4A_2023	Reconyx	Rain season	Rain_4A_2023	16.17	6.02196	33.9355	6.87778	5.77561
641777	189380	C11	C11_Rain_4A_2023	Browning Spec Ops	Rain season	Rain_4A_2023	-1.71	2.49198	37.7804	2.39729	8.93669
637100	184189	D10	D10_Rain_4A_2023	Browning Spec Ops	Rain season	Rain_4A_2023	-9.09	8.18045	31.0669	8.25547	10.019
623013	179190	E7	E7_Rain_4A_2023	Reconyx	Rain season	Rain_4A_2023	5.71	3.27477	16.6729	11.9749	2.52775
627348	178898	E8	E8_Rain_4A_2023	Reconyx	Rain season	Rain_4A_2023	-3.43	6.40073	20.0385	13.4059	6.4016
637004	179002	E10	E10_Rain_4A_2023	Browning Dark Ops	Rain season	Rain_4A_2023	0	9.80342	28.7449	9.64591	6.96958
641932	178907	E11	E11_Rain_4A_2023	Browning Strike Force	Rain season	Rain_4A_2023	-7.96	5.04461	33.1311	4.88981	4.08263
622227	173414	F7	F7_Rain_4A_2023	Browning Strike Force	Rain season	Rain_4A_2023	-5.54	7.6852	12.7951	17.4785	0.100513
627450	173025	F8	F8_Rain_4A_2023	Browning Dark Ops	Rain season	Rain_4A_2023	5.14	10.8256	17.6122	19.213	1.57882
637008	173520	F10	F10_Rain_4A_2023	Reconyx	Rain season	Rain_4A_2023	1.48	11.1206	27.0192	11.0858	4.39972
641639	173816	F11	F11_Rain_4A_2023	Browning Strike Force	Rain season	Rain_4A_2023	-0.4	6.98023	31.6076	6.99815	1.08052
641839	168433	G11	G11_Rain_4A_2023	Reconyx	Rain season	Rain_4A_2023	-5.71	6.08199	31.2093	9.89117	0.499253
605973	164206	H4	H4_Rain_4A_2023	Browning Spec Ops	Rain season	Rain_4A_2023	0.05	5.43862	3.33583	13.3793	2.71006
622725	163430	H7	H7_Rain_4A_2023	Browning Spec Ops	Rain season	Rain_4A_2023	-6.84	7.61754	12.9003	16.8108	7.65863
627258	163825	H8	H8_Rain_4A_2023	Browning Strike Force	Rain season	Rain_4A_2023	-1.14	7.61754	17.1966	15.7578	4.01228
637408	163536	H10	H10_Rain_4A_2023	Browning Dark Ops	Rain season	Rain_4A_2023	-0.05	2.25619	26.6328	9.66645	2.25941
642138	162854	H11	H11_Rain_4A_2023	Browning Strike Force	Rain season	Rain_4A_2023	-1.71	0.547019	29.1848	7.81679	0.701724
622038	158733	I7	I7_Rain_4A_2023	Browning Strike Force	Rain season	Rain_4A_2023	-4.57	2.62271	14.8268	12.7969	9.09304
636622	158642	I10	I10_Rain_4A_2023	Browning Strike Force	Rain season	Rain_4A_2023	-0.22	1.3697	22.5905	6.38266	0.895076
645787	159429	I12	I12_Rain_4A_2023	Reconyx	Rain season	Rain_4A_2023	-3.43	0.137324	30.0052	5.85991	0.143201
591987	149030	K1	K1_Rain_4A_2023	Browning Strike Force	Rain season	Rain_4A_2023	3.83	0.987134	7.87444	9.20898	3.84096
610808	149233	K5	K5_Rain_4A_2023	Browning Spec Ops	Rain season	Rain_4A_2023	5.71	2.30974	9.41733	18.4571	1.01418
591693	144038	L1	L1_Rain_4A_2023	Browning Spec Ops	Rain season	Rain_4A_2023	-1.14	0	11.7935	5.56327	5.35073
597211	144431	L2	L2_Rain_4A_2023	Browning Recon Force	Rain season	Rain_4A_2023	5.71	5.2396	9.37228	9.43548	8.60103
611500	143948	L5	L5_Rain_4A_2023	Browning Dark Ops	Rain season	Rain_4A_2023	-0.57	0	3.91257	15.4858	1.64265
602241	134155	N3	N3_Rain_4A_2023	Browning Spec Ops	Rain season	Rain_4A_2023	-5.14	4.26815	11.2346	5.26676	0.10659
607168	133863	N4	N4_Rain_4A_2023	Browning Spec Ops	Rain season	Rain_4A_2023	-2.29	0.31472	7.15698	7.84074	1.54593
601454	128576	O3	O3_Rain_4A_2023	Browning Spec Ops	Rain season	Rain_4A_2023	-1.71	0.186498	14.0999	0.0754928	2.7288
637044	194173	B10	B10_Rain_4B_2023	Browning Spec Ops	Rain season	Rain_4B_2023	15.1	2.53306	37.154	3.80665	2.18533
641330	193881	B11	B11_Rain_4B_2023	Browning Spec Ops	Rain season	Rain_4B_2023	-5.71	1.38798	40.2332	2.73608	5.38626
636949	189376	C10	C10_Rain_4B_2023	Reconyx	Rain season	Rain_4B_2023	16.17	6.02196	33.9355	6.87778	5.77561
641777	189380	C11	C11_Rain_4B_2023	Browning Spec Ops	Rain season	Rain_4B_2023	-1.71	2.49198	37.7804	2.39729	8.93669
637100	184189	D10	D10_Rain_4B_2023	Browning Spec Ops	Rain season	Rain_4B_2023	-9.09	8.18045	31.0669	8.25547	10.019
623013	179190	E7	E7_Rain_4B_2023	Reconyx	Rain season	Rain_4B_2023	5.71	3.27477	16.6729	11.9749	2.52775
627348	178898	E8	E8_Rain_4B_2023	Reconyx	Rain season	Rain_4B_2023	-3.43	6.40073	20.0385	13.4059	6.4016
637004	179002	E10	E10_Rain_4B_2023	Browning Dark Ops	Rain season	Rain_4B_2023	0	9.80342	28.7449	9.64591	6.96958
641932	178907	E11	E11_Rain_4B_2023	Browning Strike Force	Rain season	Rain_4B_2023	-7.96	5.04461	33.1311	4.88981	4.08263
622227	173414	F7	F7_Rain_4B_2023	Browning Strike Force	Rain season	Rain_4B_2023	-5.54	7.6852	12.7951	17.4785	0.100513
627450	173025	F8	F8_Rain_4B_2023	Browning Dark Ops	Rain season	Rain_4B_2023	5.14	10.8256	17.6122	19.213	1.57882
637008	173520	F10	F10_Rain_4B_2023	Reconyx	Rain season	Rain_4B_2023	1.48	11.1206	27.0192	11.0858	4.39972
641639	173816	F11	F11_Rain_4B_2023	Browning Strike Force	Rain season	Rain_4B_2023	-0.4	6.98023	31.6076	6.99815	1.08052
641839	168433	G11	G11_Rain_4B_2023	Reconyx	Rain season	Rain_4B_2023	-5.71	6.08199	31.2093	9.89117	0.499253
605973	164206	H4	H4_Rain_4B_2023	Browning Spec Ops	Rain season	Rain_4B_2023	0.05	5.43862	3.33583	13.3793	2.71006
622725	163430	H7	H7_Rain_4B_2023	Browning Spec Ops	Rain season	Rain_4B_2023	-6.84	7.61754	12.9003	16.8108	7.65863
627258	163825	H8	H8_Rain_4B_2023	Browning Strike Force	Rain season	Rain_4B_2023	-1.14	7.61754	17.1966	15.7578	4.01228
637408	163536	H10	H10_Rain_4B_2023	Browning Dark Ops	Rain season	Rain_4B_2023	-0.05	2.25619	26.6328	9.66645	2.25941
642138	162854	H11	H11_Rain_4B_2023	Browning Strike Force	Rain season	Rain_4B_2023	-1.71	0.547019	29.1848	7.81679	0.701724
622038	158733	I7	I7_Rain_4B_2023	Browning Strike Force	Rain season	Rain_4B_2023	-4.57	2.62271	14.8268	12.7969	9.09304
636622	158642	I10	I10_Rain_4B_2023	Browning Strike Force	Rain season	Rain_4B_2023	-0.22	1.3697	22.5905	6.38266	0.895076
645787	159429	I12	I12_Rain_4B_2023	Reconyx	Rain season	Rain_4B_2023	-3.43	0.137324	30.0052	5.85991	0.143201
591987	149030	K1	K1_Rain_4B_2023	Browning Strike Force	Rain season	Rain_4B_2023	3.83	0.987134	7.87444	9.20898	3.84096
610808	149233	K5	K5_Rain_4B_2023	Browning Spec Ops	Rain season	Rain_4B_2023	5.71	2.30974	9.41733	18.4571	1.01418
591693	144038	L1	L1_Rain_4B_2023	Browning Spec Ops	Rain season	Rain_4B_2023	-1.14	0	11.7935	5.56327	5.35073
597211	144431	L2	L2_Rain_4B_2023	Browning Recon Force	Rain season	Rain_4B_2023	5.71	5.2396	9.37228	9.43548	8.60103
611500	143948	L5	L5_Rain_4B_2023	Browning Dark Ops	Rain season	Rain_4B_2023	-0.57	0	3.91257	15.4858	1.64265
602241	134155	N3	N3_Rain_4B_2023	Browning Spec Ops	Rain season	Rain_4B_2023	-5.14	4.26815	11.2346	5.26676	0.10659
607168	133863	N4	N4_Rain_4B_2023	Browning Spec Ops	Rain season	Rain_4B_2023	-2.29	0.31472	7.15698	7.84074	1.54593
601454	128576	O3	O3_Rain_4B_2023	Browning Spec Ops	Rain season	Rain_4B_2023	-1.71	0.186498	14.0999	0.0754928	2.7288
